# Supplementary material for: De novo sequencing, assembly and analysis of the genome of the laboratory strain Saccharomyces cerevisiae CEN.PK113-7D, a model for modern industrial biotechnology
Source: Microb Cell Fact. 2012 Mar 26;11:36. doi: 10.1186/1475-2859-11-36 (PMC3364882; doi:10.1186/1475-2859-11-36)
Supplement: Additional file 6 — Table S2. SNVs in genes in CEN.PK113-7D compared to S288C. [file 1475-2859-11-36-S6.XLSX]

## Sheet: Table S2 SNVs
ID	Source	Chr	Type	start mut	end mut	gene	start gene	end gene	strand	mut type	Aachange	ref	query	Gene names	Description	buffdist	enddist
5540	dnadiffSNV	chrV	SNV	7235	7235	YEL073C	7230	7553	-1	MisSense	A->S	C	A	None	['Putative protein of unknown function; located adjacent to ARS503 and the telomere on the left arm of chromosome V; regulated by inositol/choline']	27	27
5541	dnadiffSNV	chrV	SNV	7546	7546	YEL073C	7230	7553	-1	MisSense	N->S	T	C	None	['Putative protein of unknown function; located adjacent to ARS503 and the telomere on the left arm of chromosome V; regulated by inositol/choline']	35	338
5603	dnadiffSNV	chrV	SNV	14408	14408	YEL072W	13720	14415	1	MisSense	R->K	G	A	['RMD6']	['Protein required for sporulation']	30	7200
5626	dnadiffSNV	chrV	SNV	17400	17400	YEL071W	16355	17845	1	MisSense	F->Y	T	A	['DLD3']	['D-lactate dehydrogenase, part of the retrograde regulon which consists of genes whose expression is stimulated by damage to mitochondria and reduced in cells grown with glutamate as the sole nitrogen source, located in the cytoplasm']	80	9864
5656	dnadiffSNV	chrV	SNV	19662	19662	YEL070W	19589	21097	1	MisSense	P->R	C	G	['DSF1']	['Deletion suppressor of mpt5 mutation']	8	12126
5660	dnadiffSNV	chrV	SNV	20609	20609	YEL070W	19589	21097	1	MisSense	R->C	C	T	['DSF1']	['Deletion suppressor of mpt5 mutation']	50	13073
5663	dnadiffSNV	chrV	SNV	20762	20762	YEL070W	19589	21097	1	MisSense	P->S	C	T	['DSF1']	['Deletion suppressor of mpt5 mutation']	23	13226
5665	dnadiffSNV	chrV	SNV	20807	20807	YEL070W	19589	21097	1	MisSense	D->N	G	A	['DSF1']	['Deletion suppressor of mpt5 mutation']	17	13271
5668	dnadiffSNV	chrV	SNV	20912	20912	YEL070W	19589	21097	1	MisSense	P->A	C	G	['DSF1']	['Deletion suppressor of mpt5 mutation']	29	13376
5698	dnadiffSNV	chrV	SNV	22349	22349	YEL069C	21537	23231	-1	MisSense	A->S	C	A	['HXT13']	['Hexose transporter, induced in the presence of non-fermentable carbon sources, induced by low levels of glucose, repressed by high levels of glucose']	8	14809
5702	dnadiffSNV	chrV	SNV	22432	22432	YEL069C	21537	23231	-1	MisSense	A->V	G	A	['HXT13']	['Hexose transporter, induced in the presence of non-fermentable carbon sources, induced by low levels of glucose, repressed by high levels of glucose']	10	14892
5703	dnadiffSNV	chrV	SNV	22499	22499	YEL069C	21537	23231	-1	MisSense	G->S	C	T	['HXT13']	['Hexose transporter, induced in the presence of non-fermentable carbon sources, induced by low levels of glucose, repressed by high levels of glucose']	43	14959
5721	dnadiffSNV	chrV	SNV	23192	23192	YEL069C	21537	23231	-1	MisSense	V->I	C	T	['HXT13']	['Hexose transporter, induced in the presence of non-fermentable carbon sources, induced by low levels of glucose, repressed by high levels of glucose']	32	15652
5740	dnadiffSNV	chrV	SNV	26422	26422	YEL067C	26189	26776	-1	MisSense	T->A	T	C	None	['Putative protein of unknown function; the authentic, non-tagged protein is detected in highly purified mitochondria in high-throughput studies']	172	18883
5743	dnadiffSNV	chrV	SNV	26685	26685	YEL067C	26189	26776	-1	MisSense	G->E	C	T	None	['Putative protein of unknown function; the authentic, non-tagged protein is detected in highly purified mitochondria in high-throughput studies']	7	19146
5743	dnadiffSNV	chrV	SNV	26685	26685	YEL066W	26667	27206	1	MisSense	P->S	C	T	['HPA3']	['D-Amino acid N-acetyltransferase, catalyzes N-acetylation of D-amino acids through ordered bi-bi mechanism in which acetyl-CoA is first substrate bound and CoA is last product liberated; similar to Hpa2p, acetylates histones weakly in vitro']	7	19146
5746	dnadiffSNV	chrV	SNV	31867	31867	YEL063C	31694	33466	-1	MisSense	I->V	T	C	['CAN1']	['Plasma membrane arginine permease, requires phosphatidyl ethanolamine (PE) for localization, exclusively associated with lipid rafts; mutation confers canavanine resistance']	195	24328
5764	dnadiffSNV	chrV	SNV	37407	37407	YEL061C	36535	39537	-1	MisSense	I->V	T	C	['CIN8', 'KSL2', 'SDS15']	['Kinesin motor protein involved in mitotic spindle assembly and chromosome segregation']	34	24746
5766	dnadiffSNV	chrV	SNV	37539	37539	YEL061C	36535	39537	-1	MisSense	M->V	T	C	['CIN8', 'KSL2', 'SDS15']	['Kinesin motor protein involved in mitotic spindle assembly and chromosome segregation']	98	24614
5768	dnadiffSNV	chrV	SNV	38676	38676	YEL061C	36535	39537	-1	MisSense	S->P	A	G	['CIN8', 'KSL2', 'SDS15']	['Kinesin motor protein involved in mitotic spindle assembly and chromosome segregation']	40	23477
5775	dnadiffSNV	chrV	SNV	40623	40623	YEL060C	40046	41953	-1	MisSense	V->A	A	G	['PRB1', 'CVT1']	['Vacuolar proteinase B (yscB), a serine protease of the subtilisin family; involved in protein degradation in the vacuole and required for full protein degradation during sporulation; activity inhibited by Pbi2p']	103	21534
5779	dnadiffSNV	chrV	SNV	41545	41545	YEL060C	40046	41953	-1	MisSense	M->V	T	C	['PRB1', 'CVT1']	['Vacuolar proteinase B (yscB), a serine protease of the subtilisin family; involved in protein degradation in the vacuole and required for full protein degradation during sporulation; activity inhibited by Pbi2p']	113	20612
5780	dnadiffSNV	chrV	SNV	41687	41687	YEL060C	40046	41953	-1	MisSense	S->R	A	C	['PRB1', 'CVT1']	['Vacuolar proteinase B (yscB), a serine protease of the subtilisin family; involved in protein degradation in the vacuole and required for full protein degradation during sporulation; activity inhibited by Pbi2p']	24	20470
5793	dnadiffSNV	chrV	SNV	43838	43838	YEL058W	43252	44925	1	MisSense	Q->R	A	G	['PCM1', 'AGM1']	['Essential N-acetylglucosamine-phosphate mutase; converts GlcNAc-6-P to GlcNAc-1-P, which is a precursor for the biosynthesis of chitin and for the formation of N-glycosylated mannoproteins and glycosylphosphatidylinositol anchors']	92	18316
5800	dnadiffSNV	chrV	SNV	45208	45208	YEL057C	45020	45721	-1	MisSense	I->V	T	C	None	['Protein of unknown function involved in telomere maintenance; target of UME6 regulation']	209	16946
5808	dnadiffSNV	chrV	SNV	68702	68702	YEL046C	67629	68792	-1	MisSense	E->Q	C	G	['GLY1']	['Threonine aldolase, catalyzes the cleavage of L-allo-threonine and L-threonine to glycine; involved in glycine biosynthesis']	11	6205
5809	dnadiffSNV	chrV	SNV	68713	68713	YEL046C	67629	68792	-1	MisSense	A->G	G	C	['GLY1']	['Threonine aldolase, catalyzes the cleavage of L-allo-threonine and L-threonine to glycine; involved in glycine biosynthesis']	1	6216
5810	dnadiffSNV	chrV	SNV	68714	68714	YEL046C	67629	68792	-1	MisSense	A->P	C	G	['GLY1']	['Threonine aldolase, catalyzes the cleavage of L-allo-threonine and L-threonine to glycine; involved in glycine biosynthesis']	1	6217
5815	dnadiffSNV	chrV	SNV	69202	69202	YEL045C	68840	69265	-1	MisSense	S->R	T	G	None	['Dubious open reading frame unlikely to encode a protein based on available experimental and comparative sequence data; deletion gives MMS sensitivity, growth defect under alkaline conditions, less than optimal growth upon citric acid stress']	7	6706
5817	dnadiffSNV	chrV	SNV	69229	69229	YEL045C	68840	69265	-1	MisSense	A->T	C	T	None	['Dubious open reading frame unlikely to encode a protein based on available experimental and comparative sequence data; deletion gives MMS sensitivity, growth defect under alkaline conditions, less than optimal growth upon citric acid stress']	14	6733
5825	dnadiffSNV	chrV	SNV	70485	70485	YEL043W	70478	73348	1	MisSense	V->A	T	C	None	['Predicted cytoskeleton protein involved in intracellular signalling based on quantitative analysis of protein-protein interaction maps; may interact with ribosomes, based on co-purification studies; contains fibronectin type III domain fold']	85	7993
5826	dnadiffSNV	chrV	SNV	70685	70685	YEL043W	70478	73348	1	MisSense	S->G	A	G	None	['Predicted cytoskeleton protein involved in intracellular signalling based on quantitative analysis of protein-protein interaction maps; may interact with ribosomes, based on co-purification studies; contains fibronectin type III domain fold']	167	8193
5830	dnadiffSNV	chrV	SNV	70969	70969	YEL043W	70478	73348	1	MisSense	R->S	A	C	None	['Predicted cytoskeleton protein involved in intracellular signalling based on quantitative analysis of protein-protein interaction maps; may interact with ribosomes, based on co-purification studies; contains fibronectin type III domain fold']	15	8477
5831	dnadiffSNV	chrV	SNV	70986	70986	YEL043W	70478	73348	1	MisSense	P->L	C	T	None	['Predicted cytoskeleton protein involved in intracellular signalling based on quantitative analysis of protein-protein interaction maps; may interact with ribosomes, based on co-purification studies; contains fibronectin type III domain fold']	12	8494
5832	dnadiffSNV	chrV	SNV	70998	70998	YEL043W	70478	73348	1	MisSense	P->L	C	T	None	['Predicted cytoskeleton protein involved in intracellular signalling based on quantitative analysis of protein-protein interaction maps; may interact with ribosomes, based on co-purification studies; contains fibronectin type III domain fold']	12	8506
5833	dnadiffSNV	chrV	SNV	71054	71054	YEL043W	70478	73348	1	MisSense	A->T	G	A	None	['Predicted cytoskeleton protein involved in intracellular signalling based on quantitative analysis of protein-protein interaction maps; may interact with ribosomes, based on co-purification studies; contains fibronectin type III domain fold']	8	8562
5837	dnadiffSNV	chrV	SNV	71279	71279	YEL043W	70478	73348	1	MisSense	I->V	A	G	None	['Predicted cytoskeleton protein involved in intracellular signalling based on quantitative analysis of protein-protein interaction maps; may interact with ribosomes, based on co-purification studies; contains fibronectin type III domain fold']	79	8787
5838	dnadiffSNV	chrV	SNV	71422	71422	YEL043W	70478	73348	1	MisSense	K->N	A	C	None	['Predicted cytoskeleton protein involved in intracellular signalling based on quantitative analysis of protein-protein interaction maps; may interact with ribosomes, based on co-purification studies; contains fibronectin type III domain fold']	30	8928
5844	dnadiffSNV	chrV	SNV	71786	71786	YEL043W	70478	73348	1	MisSense	Q->K	C	A	None	['Predicted cytoskeleton protein involved in intracellular signalling based on quantitative analysis of protein-protein interaction maps; may interact with ribosomes, based on co-purification studies; contains fibronectin type III domain fold']	56	9292
5845	dnadiffSNV	chrV	SNV	71842	71842	YEL043W	70478	73348	1	MisSense	N->K	T	G	None	['Predicted cytoskeleton protein involved in intracellular signalling based on quantitative analysis of protein-protein interaction maps; may interact with ribosomes, based on co-purification studies; contains fibronectin type III domain fold']	56	9348
5849	dnadiffSNV	chrV	SNV	72089	72089	YEL043W	70478	73348	1	MisSense	S->G	A	G	None	['Predicted cytoskeleton protein involved in intracellular signalling based on quantitative analysis of protein-protein interaction maps; may interact with ribosomes, based on co-purification studies; contains fibronectin type III domain fold']	52	9595
5851	dnadiffSNV	chrV	SNV	72800	72800	YEL043W	70478	73348	1	MisSense	Q->E	C	G	None	['Predicted cytoskeleton protein involved in intracellular signalling based on quantitative analysis of protein-protein interaction maps; may interact with ribosomes, based on co-purification studies; contains fibronectin type III domain fold']	106	10306
5852	dnadiffSNV	chrV	SNV	72942	72942	YEL043W	70478	73348	1	MisSense	S->L	C	T	None	['Predicted cytoskeleton protein involved in intracellular signalling based on quantitative analysis of protein-protein interaction maps; may interact with ribosomes, based on co-purification studies; contains fibronectin type III domain fold']	48	10448
5853	dnadiffSNV	chrV	SNV	72990	72990	YEL043W	70478	73348	1	MisSense	I->S	T	G	None	['Predicted cytoskeleton protein involved in intracellular signalling based on quantitative analysis of protein-protein interaction maps; may interact with ribosomes, based on co-purification studies; contains fibronectin type III domain fold']	13	10496
5855	dnadiffSNV	chrV	SNV	73131	73131	YEL043W	70478	73348	1	MisSense	S->N	G	A	None	['Predicted cytoskeleton protein involved in intracellular signalling based on quantitative analysis of protein-protein interaction maps; may interact with ribosomes, based on co-purification studies; contains fibronectin type III domain fold']	128	10637
5872	dnadiffSNV	chrV	SNV	76029	76029	YEL041W	75944	77431	1	MisSense	D->G	A	G	['YEF1']	['ATP-NADH kinase; phosphorylates both NAD and NADH; homooctameric structure consisting of 60-kDa subunits; sequence similarity to Utr1p and Pos5p; overexpression complements certain pos5 phenotypes']	49	10466
5874	dnadiffSNV	chrV	SNV	76107	76107	YEL041W	75944	77431	1	MisSense	G->A	G	C	['YEF1']	['ATP-NADH kinase; phosphorylates both NAD and NADH; homooctameric structure consisting of 60-kDa subunits; sequence similarity to Utr1p and Pos5p; overexpression complements certain pos5 phenotypes']	29	10388
5875	dnadiffSNV	chrV	SNV	76232	76232	YEL041W	75944	77431	1	MisSense	L->I	C	A	['YEF1']	['ATP-NADH kinase; phosphorylates both NAD and NADH; homooctameric structure consisting of 60-kDa subunits; sequence similarity to Utr1p and Pos5p; overexpression complements certain pos5 phenotypes']	41	10263
5877	dnadiffSNV	chrV	SNV	76357	76357	YEL041W	75944	77431	1	MisSense	I->M	A	G	['YEF1']	['ATP-NADH kinase; phosphorylates both NAD and NADH; homooctameric structure consisting of 60-kDa subunits; sequence similarity to Utr1p and Pos5p; overexpression complements certain pos5 phenotypes']	25	10138
5878	dnadiffSNV	chrV	SNV	76382	76382	YEL041W	75944	77431	1	MisSense	K->E	A	G	['YEF1']	['ATP-NADH kinase; phosphorylates both NAD and NADH; homooctameric structure consisting of 60-kDa subunits; sequence similarity to Utr1p and Pos5p; overexpression complements certain pos5 phenotypes']	25	10113
5879	dnadiffSNV	chrV	SNV	76472	76472	YEL041W	75944	77431	1	MisSense	K->E	A	G	['YEF1']	['ATP-NADH kinase; phosphorylates both NAD and NADH; homooctameric structure consisting of 60-kDa subunits; sequence similarity to Utr1p and Pos5p; overexpression complements certain pos5 phenotypes']	90	10023
5886	dnadiffSNV	chrV	SNV	78893	78893	YEL040W	78053	79456	1	MisSense	S->A	T	G	['UTR2', 'CRH2']	['Chitin transglycosylase that functions in the transfer of chitin to beta(1-6) and beta(1-3) glucans in the cell wall; similar to and functionally redundant with Crh1; glycosylphosphatidylinositol (GPI)-anchored protein localized to bud neck']	2	7602
5888	dnadiffSNV	chrV	SNV	79059	79059	YEL040W	78053	79456	1	MisSense	M->T	T	C	['UTR2', 'CRH2']	['Chitin transglycosylase that functions in the transfer of chitin to beta(1-6) and beta(1-3) glucans in the cell wall; similar to and functionally redundant with Crh1; glycosylphosphatidylinositol (GPI)-anchored protein localized to bud neck']	164	7436
5892	dnadiffSNV	chrV	SNV	79416	79416	YEL040W	78053	79456	1	MisSense	R->H	G	A	['UTR2', 'CRH2']	['Chitin transglycosylase that functions in the transfer of chitin to beta(1-6) and beta(1-3) glucans in the cell wall; similar to and functionally redundant with Crh1; glycosylphosphatidylinositol (GPI)-anchored protein localized to bud neck']	20	7082
5910	dnadiffSNV	chrV	SNV	80541	80541	YEL038W	80462	81145	1	MisSense	F->S	T	C	['UTR4']	['Protein with sequence similarity to 2,3-diketo-5-methylthiopentyl-1-phosphate enolase-phosphatases, involved in methionine salvage; found in both the cytoplasm and nucleus']	16	5955
5911	dnadiffSNV	chrV	SNV	80557	80557	YEL038W	80462	81145	1	MisSense	N->K	T	G	['UTR4']	['Protein with sequence similarity to 2,3-diketo-5-methylthiopentyl-1-phosphate enolase-phosphatases, involved in methionine salvage; found in both the cytoplasm and nucleus']	16	5939
5912	dnadiffSNV	chrV	SNV	80633	80633	YEL038W	80462	81145	1	MisSense	N->D	A	G	['UTR4']	['Protein with sequence similarity to 2,3-diketo-5-methylthiopentyl-1-phosphate enolase-phosphatases, involved in methionine salvage; found in both the cytoplasm and nucleus']	38	5863
5914	dnadiffSNV	chrV	SNV	80717	80717	YEL038W	80462	81145	1	MisSense	V->I	G	A	['UTR4']	['Protein with sequence similarity to 2,3-diketo-5-methylthiopentyl-1-phosphate enolase-phosphatases, involved in methionine salvage; found in both the cytoplasm and nucleus']	11	5779
5915	dnadiffSNV	chrV	SNV	80728	80728	YEL038W	80462	81145	1	MisSense	H->Q	C	G	['UTR4']	['Protein with sequence similarity to 2,3-diketo-5-methylthiopentyl-1-phosphate enolase-phosphatases, involved in methionine salvage; found in both the cytoplasm and nucleus']	9	5768
5918	dnadiffSNV	chrV	SNV	81128	81128	YEL038W	80462	81145	1	MisSense	N->D	A	G	['UTR4']	['Protein with sequence similarity to 2,3-diketo-5-methylthiopentyl-1-phosphate enolase-phosphatases, involved in methionine salvage; found in both the cytoplasm and nucleus']	53	5368
5932	dnadiffSNV	chrV	SNV	83138	83138	YEL036C	83050	84552	-1	MisSense	P->L	G	A	['ANP1', 'GEM3', 'MNN8']	['Subunit of the alpha-1,6 mannosyltransferase complex; type II membrane protein; has a role in retention of glycosyltransferases in the Golgi; involved in osmotic sensitivity and resistance to aminonitrophenyl propanediol']	29	3382
5941	dnadiffSNV	chrV	SNV	85693	85693	YEL034C-A	85613	86215	-1	MisSense	M->V	T	C	None	['Dubious open reading frame unlikely to encode a protein, based on experimental and comparative sequence data; completely overlaps HYP2/YEL034W, a verified gene that encodes eiF-5A']	772	829
5942	dnadiffSNV	chrV	SNV	86489	86489	YEL033W	86179	86598	1	MisSense	Q->L	A	T	['MTC7']	['Predicted metabolic role based on network analysis derived from ChIP experiments, a large-scale deletion study and localization of transcription factor binding sites; null mutant is sensitive to temperature oscillation in a cdc13-1 mutant']	2	34
5948	dnadiffSNV	chrV	SNV	90720	90720	YEL031W	90258	93905	1	MisSense	P->S	C	T	['SPF1', 'COD1', 'PER9', 'PIO1']	['P-type ATPase, ion transporter of the ER membrane involved in ER function and Ca2+ homeostasis; required for regulating Hmg2p degradation; confers sensitivity to a killer toxin (SMKT) produced by Pichia farinosa KK1']	1	4035
5956	dnadiffSNV	chrV	SNV	96109	96109	YEL030W	94644	96578	1	MisSense	T->I	C	T	['ECM10', 'SSC3']	['Heat shock protein of the Hsp70 family, localized in mitochondrial nucleoids, plays a role in protein translocation, interacts with Mge1p in an ATP-dependent manner; overexpression induces extensive mitochondrial DNA aggregations']	330	9424
5957	dnadiffSNV	chrV	SNV	96439	96439	YEL030W	94644	96578	1	MisSense	S->I	G	T	['ECM10', 'SSC3']	['Heat shock protein of the Hsp70 family, localized in mitochondrial nucleoids, plays a role in protein translocation, interacts with Mge1p in an ATP-dependent manner; overexpression induces extensive mitochondrial DNA aggregations']	330	9754
5995	dnadiffSNV	chrV	SNV	102999	102999	YEL025C	102581	106147	-1	MisSense	A->V	G	A	['SRI1']	['Putative protein of unknown function; green fluorescent protein (GFP)-fusion protein localizes to both the cytoplasm and the nucleus']	112	16314
5997	dnadiffSNV	chrV	SNV	109375	109375	YEL023C	108504	110552	-1	MisSense	G->E	C	T	None	['Putative protein of unknown function; expression is increased greatly during sporulation; YEL023C is not an essential gene']	6239	22690
6005	dnadiffSNV	chrV	SNV	116644	116644	YEL021W	116167	116970	1	MisSense	A->S	G	T	['URA3']	["Orotidine-5'-phosphate (OMP) decarboxylase, catalyzes the sixth enzymatic step in the de novo biosynthesis of pyrimidines, converting OMP into uridine monophosphate (UMP); converts 5-FOA into 5-fluorouracil, a toxic compound"]	67	18979
6007	dnadiffSNV	chrV	SNV	154531	154531	YER001W	153520	155808	1	MisSense	S->T	T	A	['MNN1']	['Alpha-1,3-mannosyltransferase, integral membrane glycoprotein of the Golgi complex, required for addition of alpha1,3-mannose linkages to N-linked and O-linked oligosaccharides, one of five S. cerevisiae proteins of the MNN1 family']	4513	18597
6008	dnadiffSNV	chrV	SNV	160010	160010	YER004W	159580	160275	1	MisSense	I->T	T	C	['FMP52']	['Protein of unknown function, localized to the mitochondrial outer membrane; induced by treatment with 8-methoxypsoralen and UVA irradiation']	966	24075
6009	dnadiffSNV	chrV	SNV	183864	183864	YER014W	182600	184219	1	MisSense	L->P	T	C	['HEM14']	['Protoporphyrinogen oxidase, a mitochondrial enzyme that catalyzes the seventh step in the heme biosynthetic pathway, converting protoporphyrinogen IX to protoporphyrin IX; inhibited by diphenyl ether-type herbicides']	5	42037
6010	dnadiffSNV	chrV	SNV	183869	183869	YER014W	182600	184219	1	MisSense	K->E	A	G	['HEM14']	['Protoporphyrinogen oxidase, a mitochondrial enzyme that catalyzes the seventh step in the heme biosynthetic pathway, converting protoporphyrinogen IX to protoporphyrin IX; inhibited by diphenyl ether-type herbicides']	5	42032
6012	dnadiffSNV	chrV	SNV	183957	183957	YER014W	182600	184219	1	MisSense	N->S	A	G	['HEM14']	['Protoporphyrinogen oxidase, a mitochondrial enzyme that catalyzes the seventh step in the heme biosynthetic pathway, converting protoporphyrinogen IX to protoporphyrin IX; inhibited by diphenyl ether-type herbicides']	47	41944
6019	dnadiffSNV	chrV	SNV	186279	186279	YER015W	184541	186775	1	MisSense	G->A	G	C	['FAA2', 'FAM1']	['Medium chain fatty acyl-CoA synthetase, activates imported fatty acids; accepts a wide range of fatty acid chain lengths with a preference for medium chains, C9:0-C13:0; localized to the peroxisome']	145	39622
6021	dnadiffSNV	chrV	SNV	186591	186591	YER015W	184541	186775	1	MisSense	T->I	C	T	['FAA2', 'FAM1']	['Medium chain fatty acyl-CoA synthetase, activates imported fatty acids; accepts a wide range of fatty acid chain lengths with a preference for medium chains, C9:0-C13:0; localized to the peroxisome']	19	39310
6070	dnadiffSNV	chrV	SNV	195765	195765	YER020W	195168	196517	1	MisSense	M->V	A	G	['GPA2', 'SSP101']	['Nucleotide binding alpha subunit of the heterotrimeric G protein that interacts with the receptor Gpr1p, has signaling role in response to nutrients; green fluorescent protein (GFP)-fusion protein localizes to the cell periphery']	19	30109
6082	dnadiffSNV	chrV	SNV	196489	196489	YER020W	195168	196517	1	MisSense	T->R	C	G	['GPA2', 'SSP101']	['Nucleotide binding alpha subunit of the heterotrimeric G protein that interacts with the receptor Gpr1p, has signaling role in response to nutrients; green fluorescent protein (GFP)-fusion protein localizes to the cell periphery']	37	29351
6092	dnadiffSNV	chrV	SNV	197102	197102	YER021W	196948	198519	1	MisSense	Y->F	A	T	['RPN3', 'SUN2']	['Essential, non-ATPase regulatory subunit of the 26S proteasome lid, similar to the p58 subunit of the human 26S proteasome; temperature-sensitive alleles cause metaphase arrest, suggesting a role for the proteasome in cell cycle control']	1	28762
6100	dnadiffSNV	chrV	SNV	197817	197817	YER021W	196948	198519	1	MisSense	N->K	C	G	['RPN3', 'SUN2']	['Essential, non-ATPase regulatory subunit of the 26S proteasome lid, similar to the p58 subunit of the human 26S proteasome; temperature-sensitive alleles cause metaphase arrest, suggesting a role for the proteasome in cell cycle control']	66	28047
6108	dnadiffSNV	chrV	SNV	198962	198962	YER022W	198812	200875	1	MisSense	A->T	G	A	['SRB4', 'MED17']	['Subunit of the RNA polymerase II mediator complex; associates with core polymerase subunits to form the RNA polymerase II holoenzyme; essential for transcriptional regulation; similar to the human MED17 gene']	58	26862
6111	dnadiffSNV	chrV	SNV	200394	200394	YER022W	198812	200875	1	MisSense	H->L	A	T	['SRB4', 'MED17']	['Subunit of the RNA polymerase II mediator complex; associates with core polymerase subunits to form the RNA polymerase II holoenzyme; essential for transcriptional regulation; similar to the human MED17 gene']	341	25430
6113	dnadiffSNV	chrV	SNV	200759	200759	YER022W	198812	200875	1	MisSense	S->A	T	G	['SRB4', 'MED17']	['Subunit of the RNA polymerase II mediator complex; associates with core polymerase subunits to form the RNA polymerase II holoenzyme; essential for transcriptional regulation; similar to the human MED17 gene']	22	25065
6116	dnadiffSNV	chrV	SNV	201228	201228	YER023W	201076	201936	1	MisSense	Q->H	A	T	['PRO3', 'ORE2']	['Delta 1-pyrroline-5-carboxylate reductase, catalyzes the last step in proline biosynthesis']	240	24596
6123	dnadiffSNV	chrV	SNV	202232	202232	YER024W	202192	204963	1	MisSense	G->E	G	A	['YAT2']	['Carnitine acetyltransferase; has similarity to Yat1p, which is a carnitine acetyltransferase associated with the mitochondrial outer membrane']	53	23592
6124	dnadiffSNV	chrV	SNV	202285	202285	YER024W	202192	204963	1	MisSense	C->R	T	C	['YAT2']	['Carnitine acetyltransferase; has similarity to Yat1p, which is a carnitine acetyltransferase associated with the mitochondrial outer membrane']	29	23539
6128	dnadiffSNV	chrV	SNV	202835	202835	YER024W	202192	204963	1	MisSense	D->G	A	G	['YAT2']	['Carnitine acetyltransferase; has similarity to Yat1p, which is a carnitine acetyltransferase associated with the mitochondrial outer membrane']	323	22989
6137	dnadiffSNV	chrV	SNV	215084	215084	YER032W	215063	217693	1	MisSense	V->I	G	A	['FIR1', 'PIP1']	["Protein involved in 3' mRNA processing, interacts with Ref2p; potential Cdc28p substrate"]	25	10740
6141	dnadiffSNV	chrV	SNV	215441	215441	YER032W	215063	217693	1	MisSense	K->E	A	G	['FIR1', 'PIP1']	["Protein involved in 3' mRNA processing, interacts with Ref2p; potential Cdc28p substrate"]	50	10383
6145	dnadiffSNV	chrV	SNV	216261	216261	YER032W	215063	217693	1	MisSense	P->R	C	G	['FIR1', 'PIP1']	["Protein involved in 3' mRNA processing, interacts with Ref2p; potential Cdc28p substrate"]	50	9563
6149	dnadiffSNV	chrV	SNV	216898	216898	YER032W	215063	217693	1	MisSense	I->M	A	G	['FIR1', 'PIP1']	["Protein involved in 3' mRNA processing, interacts with Ref2p; potential Cdc28p substrate"]	141	8926
6151	dnadiffSNV	chrV	SNV	217294	217294	YER032W	215063	217693	1	MisSense	D->E	T	A	['FIR1', 'PIP1']	["Protein involved in 3' mRNA processing, interacts with Ref2p; potential Cdc28p substrate"]	255	8530
6155	dnadiffSNV	chrV	SNV	218253	218253	YER033C	218057	221287	-1	MisSense	L->R	A	C	['ZRG8']	['Protein of unknown function; authentic, non-tagged protein is detected in highly purified mitochondria in high-throughput studies; GFP-fusion protein is localized to the cytoplasm; transcription induced under conditions of zinc deficiency']	124	7572
6157	dnadiffSNV	chrV	SNV	219230	219230	YER033C	218057	221287	-1	MisSense	I->M	T	C	['ZRG8']	['Protein of unknown function; authentic, non-tagged protein is detected in highly purified mitochondria in high-throughput studies; GFP-fusion protein is localized to the cytoplasm; transcription induced under conditions of zinc deficiency']	26	6595
6158	dnadiffSNV	chrV	SNV	219256	219256	YER033C	218057	221287	-1	MisSense	D->N	C	T	['ZRG8']	['Protein of unknown function; authentic, non-tagged protein is detected in highly purified mitochondria in high-throughput studies; GFP-fusion protein is localized to the cytoplasm; transcription induced under conditions of zinc deficiency']	25	6569
6160	dnadiffSNV	chrV	SNV	219306	219306	YER033C	218057	221287	-1	MisSense	R->H	C	T	['ZRG8']	['Protein of unknown function; authentic, non-tagged protein is detected in highly purified mitochondria in high-throughput studies; GFP-fusion protein is localized to the cytoplasm; transcription induced under conditions of zinc deficiency']	25	6519
6164	dnadiffSNV	chrV	SNV	219603	219603	YER033C	218057	221287	-1	MisSense	R->Q	C	T	['ZRG8']	['Protein of unknown function; authentic, non-tagged protein is detected in highly purified mitochondria in high-throughput studies; GFP-fusion protein is localized to the cytoplasm; transcription induced under conditions of zinc deficiency']	5	6222
6168	dnadiffSNV	chrV	SNV	220108	220108	YER033C	218057	221287	-1	MisSense	E->K	C	T	['ZRG8']	['Protein of unknown function; authentic, non-tagged protein is detected in highly purified mitochondria in high-throughput studies; GFP-fusion protein is localized to the cytoplasm; transcription induced under conditions of zinc deficiency']	35	5717
6170	dnadiffSNV	chrV	SNV	220626	220626	YER033C	218057	221287	-1	MisSense	S->L	G	A	['ZRG8']	['Protein of unknown function; authentic, non-tagged protein is detected in highly purified mitochondria in high-throughput studies; GFP-fusion protein is localized to the cytoplasm; transcription induced under conditions of zinc deficiency']	94	5199
6171	dnadiffSNV	chrV	SNV	220720	220720	YER033C	218057	221287	-1	MisSense	P->T	G	T	['ZRG8']	['Protein of unknown function; authentic, non-tagged protein is detected in highly purified mitochondria in high-throughput studies; GFP-fusion protein is localized to the cytoplasm; transcription induced under conditions of zinc deficiency']	94	5105
6179	dnadiffSNV	chrV	SNV	221992	221992	YER034W	221846	222403	1	MisSense	D->E	T	G	None	['Putative protein of unknown function; non-essential gene; expression induced upon calcium shortage']	165	3834
6180	dnadiffSNV	chrV	SNV	222207	222207	YER034W	221846	222403	1	MisSense	N->S	A	G	None	['Putative protein of unknown function; non-essential gene; expression induced upon calcium shortage']	75	3619
6181	dnadiffSNV	chrV	SNV	222282	222282	YER034W	221846	222403	1	MisSense	L->S	T	C	None	['Putative protein of unknown function; non-essential gene; expression induced upon calcium shortage']	8	3544
6182	dnadiffSNV	chrV	SNV	222290	222290	YER034W	221846	222403	1	MisSense	P->T	C	A	None	['Putative protein of unknown function; non-essential gene; expression induced upon calcium shortage']	3	3536
6183	dnadiffSNV	chrV	SNV	222293	222293	YER034W	221846	222403	1	MisSense	I->L	A	C	None	['Putative protein of unknown function; non-essential gene; expression induced upon calcium shortage']	3	3533
6212	dnadiffSNV	chrV	SNV	227105	227105	YER038C	226858	228252	-1	MisSense	G->D	C	T	['KRE29', 'NSE6']	['Essential subunit of the Mms21-Smc5-Smc6 complex, required for growth and DNA repair; heterozygous mutant shows haploinsufficiency in K1 killer toxin resistance']	1	1300
6215	dnadiffSNV	chrV	SNV	227327	227327	YER038C	226858	228252	-1	MisSense	K->R	T	C	['KRE29', 'NSE6']	['Essential subunit of the Mms21-Smc5-Smc6 complex, required for growth and DNA repair; heterozygous mutant shows haploinsufficiency in K1 killer toxin resistance']	14	1522
6219	dnadiffSNV	chrV	SNV	227534	227534	YER038C	226858	228252	-1	MisSense	H->R	T	C	['KRE29', 'NSE6']	['Essential subunit of the Mms21-Smc5-Smc6 complex, required for growth and DNA repair; heterozygous mutant shows haploinsufficiency in K1 killer toxin resistance']	106	1729
6220	dnadiffSNV	chrV	SNV	227640	227640	YER038C	226858	228252	-1	MisSense	K->E	T	C	['KRE29', 'NSE6']	['Essential subunit of the Mms21-Smc5-Smc6 complex, required for growth and DNA repair; heterozygous mutant shows haploinsufficiency in K1 killer toxin resistance']	106	1835
6222	dnadiffSNV	chrV	SNV	228004	228004	YER038C	226858	228252	-1	MisSense	D->E	G	T	['KRE29', 'NSE6']	['Essential subunit of the Mms21-Smc5-Smc6 complex, required for growth and DNA repair; heterozygous mutant shows haploinsufficiency in K1 killer toxin resistance']	108	2199
6224	dnadiffSNV	chrV	SNV	228115	228115	YER038C	226858	228252	-1	MisSense	H->Q	A	C	['KRE29', 'NSE6']	['Essential subunit of the Mms21-Smc5-Smc6 complex, required for growth and DNA repair; heterozygous mutant shows haploinsufficiency in K1 killer toxin resistance']	3	2310
6238	dnadiffSNV	chrV	SNV	230344	230344	YER040W	229795	231987	1	MisSense	P->S	C	T	['GLN3']	['Transcriptional activator of genes regulated by nitrogen catabolite repression (NCR), localization and activity regulated by quality of nitrogen source']	62	4539
6242	dnadiffSNV	chrV	SNV	230884	230884	YER040W	229795	231987	1	MisSense	P->S	C	T	['GLN3']	['Transcriptional activator of genes regulated by nitrogen catabolite repression (NCR), localization and activity regulated by quality of nitrogen source']	25	5079
6243	dnadiffSNV	chrV	SNV	230909	230909	YER040W	229795	231987	1	MisSense	S->N	G	A	['GLN3']	['Transcriptional activator of genes regulated by nitrogen catabolite repression (NCR), localization and activity regulated by quality of nitrogen source']	5	5104
6244	dnadiffSNV	chrV	SNV	230914	230914	YER040W	229795	231987	1	MisSense	P->S	C	T	['GLN3']	['Transcriptional activator of genes regulated by nitrogen catabolite repression (NCR), localization and activity regulated by quality of nitrogen source']	5	5109
6245	dnadiffSNV	chrV	SNV	230923	230923	YER040W	229795	231987	1	MisSense	A->S	G	T	['GLN3']	['Transcriptional activator of genes regulated by nitrogen catabolite repression (NCR), localization and activity regulated by quality of nitrogen source']	9	5118
6246	dnadiffSNV	chrV	SNV	231027	231027	YER040W	229795	231987	1	MisSense	R->S	A	T	['GLN3']	['Transcriptional activator of genes regulated by nitrogen catabolite repression (NCR), localization and activity regulated by quality of nitrogen source']	69	5222
6248	dnadiffSNV	chrV	SNV	231382	231382	YER040W	229795	231987	1	MisSense	V->I	G	A	['GLN3']	['Transcriptional activator of genes regulated by nitrogen catabolite repression (NCR), localization and activity regulated by quality of nitrogen source']	26	5577
6250	dnadiffSNV	chrV	SNV	231721	231721	YER040W	229795	231987	1	MisSense	V->I	G	A	['GLN3']	['Transcriptional activator of genes regulated by nitrogen catabolite repression (NCR), localization and activity regulated by quality of nitrogen source']	168	5916
6251	dnadiffSNV	chrV	SNV	231889	231889	YER040W	229795	231987	1	MisSense	A->T	G	A	['GLN3']	['Transcriptional activator of genes regulated by nitrogen catabolite repression (NCR), localization and activity regulated by quality of nitrogen source']	111	6084
6261	dnadiffSNV	chrV	SNV	232869	232869	YER041W	232461	234740	1	MisSense	T->S	A	T	['YEN1']	['Holliday junction resolvase; localization is cell-cycle dependent and regulated by Cdc28p phosphorylation; homolog of human GEN1 and has similarity to S. cerevisiae endonuclease Rth1p']	5	7061
6264	dnadiffSNV	chrV	SNV	233356	233356	YER041W	232461	234740	1	MisSense	N->S	A	G	['YEN1']	['Holliday junction resolvase; localization is cell-cycle dependent and regulated by Cdc28p phosphorylation; homolog of human GEN1 and has similarity to S. cerevisiae endonuclease Rth1p']	101	7548
6267	dnadiffSNV	chrV	SNV	234319	234319	YER041W	232461	234740	1	MisSense	P->L	C	T	['YEN1']	['Holliday junction resolvase; localization is cell-cycle dependent and regulated by Cdc28p phosphorylation; homolog of human GEN1 and has similarity to S. cerevisiae endonuclease Rth1p']	20	8511
6268	dnadiffSNV	chrV	SNV	234520	234520	YER041W	232461	234740	1	MisSense	T->S	C	G	['YEN1']	['Holliday junction resolvase; localization is cell-cycle dependent and regulated by Cdc28p phosphorylation; homolog of human GEN1 and has similarity to S. cerevisiae endonuclease Rth1p']	59	8712
6269	dnadiffSNV	chrV	SNV	234579	234579	YER041W	232461	234740	1	MisSense	N->D	A	G	['YEN1']	['Holliday junction resolvase; localization is cell-cycle dependent and regulated by Cdc28p phosphorylation; homolog of human GEN1 and has similarity to S. cerevisiae endonuclease Rth1p']	47	8771
6271	dnadiffSNV	chrV	SNV	234654	234654	YER041W	232461	234740	1	MisSense	V->I	G	A	['YEN1']	['Holliday junction resolvase; localization is cell-cycle dependent and regulated by Cdc28p phosphorylation; homolog of human GEN1 and has similarity to S. cerevisiae endonuclease Rth1p']	28	8846
6300	dnadiffSNV	chrV	SNV	240087	240087	YER045C	240032	241501	-1	MisSense	G->V	C	A	['ACA1']	['Basic leucine zipper (bZIP) transcription factor of the ATF/CREB family, may regulate transcription of genes involved in utilization of non-optimal carbon sources']	1	14280
6301	dnadiffSNV	chrV	SNV	240100	240100	YER045C	240032	241501	-1	MisSense	S->R	T	G	['ACA1']	['Basic leucine zipper (bZIP) transcription factor of the ATF/CREB family, may regulate transcription of genes involved in utilization of non-optimal carbon sources']	13	14293
6307	dnadiffSNV	chrV	SNV	240961	240961	YER045C	240032	241501	-1	MisSense	T->P	T	G	['ACA1']	['Basic leucine zipper (bZIP) transcription factor of the ATF/CREB family, may regulate transcription of genes involved in utilization of non-optimal carbon sources']	86	15154
6308	dnadiffSNV	chrV	SNV	241047	241047	YER045C	240032	241501	-1	MisSense	I->T	A	G	['ACA1']	['Basic leucine zipper (bZIP) transcription factor of the ATF/CREB family, may regulate transcription of genes involved in utilization of non-optimal carbon sources']	12	15240
6309	dnadiffSNV	chrV	SNV	241059	241059	YER045C	240032	241501	-1	MisSense	P->L	G	A	['ACA1']	['Basic leucine zipper (bZIP) transcription factor of the ATF/CREB family, may regulate transcription of genes involved in utilization of non-optimal carbon sources']	12	15252
6310	dnadiffSNV	chrV	SNV	241084	241084	YER045C	240032	241501	-1	MisSense	P->S	G	A	['ACA1']	['Basic leucine zipper (bZIP) transcription factor of the ATF/CREB family, may regulate transcription of genes involved in utilization of non-optimal carbon sources']	25	15277
6314	dnadiffSNV	chrV	SNV	241371	241371	YER045C	240032	241501	-1	MisSense	L->P	A	G	['ACA1']	['Basic leucine zipper (bZIP) transcription factor of the ATF/CREB family, may regulate transcription of genes involved in utilization of non-optimal carbon sources']	46	15564
6346	dnadiffSNV	chrV	SNV	243736	243736	YER046W-A	243700	244029	1	MisSense	T->S	A	T	None	['Dubious open reading frame unlikely to encode a functional protein, based on available experimental and comparative sequence data']	1	17912
6347	dnadiffSNV	chrV	SNV	243867	243867	YER047C	243810	246503	-1	MisSense	Q->H	C	A	['SAP1']	['Putative ATPase of the AAA family, interacts with the Sin1p transcriptional repressor in the two-hybrid system']	25	18046
6348	dnadiffSNV	chrV	SNV	243892	243892	YER046W-A	243700	244029	1	MisSense	T->S	A	T	None	['Dubious open reading frame unlikely to encode a functional protein, based on available experimental and comparative sequence data']	25	18071
6348	dnadiffSNV	chrV	SNV	243892	243892	YER047C	243810	246503	-1	MisSense	V->E	A	T	['SAP1']	['Putative ATPase of the AAA family, interacts with the Sin1p transcriptional repressor in the two-hybrid system']	25	18071
6352	dnadiffSNV	chrV	SNV	244849	244849	YER047C	243810	246503	-1	MisSense	T->I	G	A	['SAP1']	['Putative ATPase of the AAA family, interacts with the Sin1p transcriptional repressor in the two-hybrid system']	2	19028
6354	dnadiffSNV	chrV	SNV	244855	244855	YER047C	243810	246503	-1	MisSense	H->R	T	C	['SAP1']	['Putative ATPase of the AAA family, interacts with the Sin1p transcriptional repressor in the two-hybrid system']	4	19034
6357	dnadiffSNV	chrV	SNV	245083	245083	YER047C	243810	246503	-1	MisSense	L->S	A	G	['SAP1']	['Putative ATPase of the AAA family, interacts with the Sin1p transcriptional repressor in the two-hybrid system']	16	19262
6358	dnadiffSNV	chrV	SNV	245401	245401	YER047C	243810	246503	-1	MisSense	T->I	G	A	['SAP1']	['Putative ATPase of the AAA family, interacts with the Sin1p transcriptional repressor in the two-hybrid system']	98	19580
6360	dnadiffSNV	chrV	SNV	245855	245855	YER047C	243810	246503	-1	MisSense	P->A	G	C	['SAP1']	['Putative ATPase of the AAA family, interacts with the Sin1p transcriptional repressor in the two-hybrid system']	192	20037
6361	dnadiffSNV	chrV	SNV	246116	246116	YER047C	243810	246503	-1	MisSense	S->G	T	C	['SAP1']	['Putative ATPase of the AAA family, interacts with the Sin1p transcriptional repressor in the two-hybrid system']	78	20298
6362	dnadiffSNV	chrV	SNV	246194	246194	YER047C	243810	246503	-1	MisSense	K->E	T	C	['SAP1']	['Putative ATPase of the AAA family, interacts with the Sin1p transcriptional repressor in the two-hybrid system']	1	20376
6364	dnadiffSNV	chrV	SNV	246498	246498	YER047C	243810	246503	-1	MisSense	D->E	A	C	['SAP1']	['Putative ATPase of the AAA family, interacts with the Sin1p transcriptional repressor in the two-hybrid system']	44	20680
6434	dnadiffSNV	chrV	SNV	253643	253643	YER049W	251728	253662	1	MisSense	G->D	G	A	['TPA1']	['Poly(rA)-binding protein involved in translation termination efficiency, mRNA poly(A) tail length and mRNA stability; interacts with Sup45p (eRF1), Sup35p (eRF3) and Pab1p; similar to prolyl 4-hydroxylases; binds Fe(III) and 2-oxoglutarate']	266	27503
6439	dnadiffSNV	chrV	SNV	254204	254204	YER050C	253971	254387	-1	MisSense	M->L	T	A	['RSM18']	['Mitochondrial ribosomal protein of the small subunit, has similarity to E. coli S18 ribosomal protein']	70	28065
6445	dnadiffSNV	chrV	SNV	254691	254691	YER051W	254656	256134	1	MisSense	L->F	G	T	['JHD1']	['JmjC domain family histone demethylase specific for H3-K36, similar to proteins found in human, mouse, drosophila, X. laevis, C. elegans, and S. pombe']	3	28553
6449	dnadiffSNV	chrV	SNV	255120	255120	YER051W	254656	256134	1	MisSense	E->D	A	C	['JHD1']	['JmjC domain family histone demethylase specific for H3-K36, similar to proteins found in human, mouse, drosophila, X. laevis, C. elegans, and S. pombe']	224	28982
6450	dnadiffSNV	chrV	SNV	255344	255344	YER051W	254656	256134	1	MisSense	R->K	G	A	['JHD1']	['JmjC domain family histone demethylase specific for H3-K36, similar to proteins found in human, mouse, drosophila, X. laevis, C. elegans, and S. pombe']	70	29206
6452	dnadiffSNV	chrV	SNV	255503	255503	YER051W	254656	256134	1	MisSense	N->S	A	G	['JHD1']	['JmjC domain family histone demethylase specific for H3-K36, similar to proteins found in human, mouse, drosophila, X. laevis, C. elegans, and S. pombe']	89	29365
6455	dnadiffSNV	chrV	SNV	256048	256048	YER051W	254656	256134	1	MisSense	V->L	G	C	['JHD1']	['JmjC domain family histone demethylase specific for H3-K36, similar to proteins found in human, mouse, drosophila, X. laevis, C. elegans, and S. pombe']	16	29910
6488	dnadiffSNV	chrV	SNV	262212	262212	YER054C	262052	263698	-1	MisSense	V->A	A	G	['GIP2']	['Putative regulatory subunit of the protein phosphatase Glc7p, involved in glycogen metabolism; contains a conserved motif (GVNK motif) that is also found in Gac1p, Pig1p, and Pig2p']	170	36076
6489	dnadiffSNV	chrV	SNV	262462	262462	YER054C	262052	263698	-1	MisSense	Y->N	A	T	['GIP2']	['Putative regulatory subunit of the protein phosphatase Glc7p, involved in glycogen metabolism; contains a conserved motif (GVNK motif) that is also found in Gac1p, Pig1p, and Pig2p']	250	36326
6490	dnadiffSNV	chrV	SNV	262797	262797	YER054C	262052	263698	-1	MisSense	N->S	T	C	['GIP2']	['Putative regulatory subunit of the protein phosphatase Glc7p, involved in glycogen metabolism; contains a conserved motif (GVNK motif) that is also found in Gac1p, Pig1p, and Pig2p']	80	36661
6492	dnadiffSNV	chrV	SNV	263386	263386	YER054C	262052	263698	-1	MisSense	G->C	C	A	['GIP2']	['Putative regulatory subunit of the protein phosphatase Glc7p, involved in glycogen metabolism; contains a conserved motif (GVNK motif) that is also found in Gac1p, Pig1p, and Pig2p']	163	37250
6494	dnadiffSNV	chrV	SNV	263633	263633	YER054C	262052	263698	-1	MisSense	N->K	A	T	['GIP2']	['Putative regulatory subunit of the protein phosphatase Glc7p, involved in glycogen metabolism; contains a conserved motif (GVNK motif) that is also found in Gac1p, Pig1p, and Pig2p']	84	37497
6502	dnadiffSNV	chrV	SNV	265533	265533	YER055C	264892	265785	-1	MisSense	N->D	T	C	['HIS1']	['ATP phosphoribosyltransferase, a hexameric enzyme, catalyzes the first step in histidine biosynthesis; mutations cause histidine auxotrophy and sensitivity to Cu, Co, and Ni salts; transcription is regulated by general amino acid control']	90	39398
6503	dnadiffSNV	chrV	SNV	265623	265623	YER055C	264892	265785	-1	MisSense	V->I	C	T	['HIS1']	['ATP phosphoribosyltransferase, a hexameric enzyme, catalyzes the first step in histidine biosynthesis; mutations cause histidine auxotrophy and sensitivity to Cu, Co, and Ni salts; transcription is regulated by general amino acid control']	58	39488
6516	dnadiffSNV	chrV	SNV	266610	266610	YER056C	266512	268113	-1	MisSense	K->E	T	C	['FCY2', 'BRA7']	['Purine-cytosine permease, mediates purine (adenine, guanine, and hypoxanthine) and cytosine accumulation']	59	40474
6520	dnadiffSNV	chrV	SNV	266722	266722	YER056C	266512	268113	-1	MisSense	E->D	C	A	['FCY2', 'BRA7']	['Purine-cytosine permease, mediates purine (adenine, guanine, and hypoxanthine) and cytosine accumulation']	9	40586
6527	dnadiffSNV	chrV	SNV	267137	267137	YER056C	266512	268113	-1	MisSense	A->V	G	A	['FCY2', 'BRA7']	['Purine-cytosine permease, mediates purine (adenine, guanine, and hypoxanthine) and cytosine accumulation']	37	41001
6529	dnadiffSNV	chrV	SNV	267318	267318	YER056C	266512	268113	-1	MisSense	S->G	T	C	['FCY2', 'BRA7']	['Purine-cytosine permease, mediates purine (adenine, guanine, and hypoxanthine) and cytosine accumulation']	50	41182
6568	dnadiffSNV	chrV	SNV	271934	271934	YER058W	271768	272091	1	MisSense	V->A	T	C	['PET117']	['Protein required for assembly of cytochrome c oxidase']	91	40290
6576	dnadiffSNV	chrV	SNV	272709	272709	YER059W	272624	273886	1	MisSense	A->V	C	T	['PCL6']	['Pho85p cyclin of the Pho80p subfamily; forms the major Glc8p kinase together with Pcl7p and Pho85p; involved in the control of glycogen storage by Pho85p; stabilized by Elongin C binding']	88	39516
6578	dnadiffSNV	chrV	SNV	273467	273467	YER059W	272624	273886	1	MisSense	P->S	C	T	['PCL6']	['Pho85p cyclin of the Pho80p subfamily; forms the major Glc8p kinase together with Pcl7p and Pho85p; involved in the control of glycogen storage by Pho85p; stabilized by Elongin C binding']	129	38758
6579	dnadiffSNV	chrV	SNV	273596	273596	YER059W	272624	273886	1	MisSense	A->P	G	C	['PCL6']	['Pho85p cyclin of the Pho80p subfamily; forms the major Glc8p kinase together with Pcl7p and Pho85p; involved in the control of glycogen storage by Pho85p; stabilized by Elongin C binding']	125	38629
6586	dnadiffSNV	chrV	SNV	274753	274753	YER060W	274567	276153	1	MisSense	G->S	G	A	['FCY21']	['Putative purine-cytosine permease, very similar to Fcy2p but cannot substitute for its function']	294	37475
6589	dnadiffSNV	chrV	SNV	275917	275917	YER060W	274567	276153	1	MisSense	N->D	A	G	['FCY21']	['Putative purine-cytosine permease, very similar to Fcy2p but cannot substitute for its function']	53	36311
6593	dnadiffSNV	chrV	SNV	276585	276585	YER060W-A	276572	278164	1	MisSense	L->S	T	C	['FCY22']	['Putative purine-cytosine permease, very similar to Fcy2p but cannot substitute for its function']	34	35643
6596	dnadiffSNV	chrV	SNV	276799	276799	YER060W-A	276572	278164	1	MisSense	E->D	A	C	['FCY22']	['Putative purine-cytosine permease, very similar to Fcy2p but cannot substitute for its function']	42	35429
6599	dnadiffSNV	chrV	SNV	277227	277227	YER060W-A	276572	278164	1	MisSense	S->N	G	A	['FCY22']	['Putative purine-cytosine permease, very similar to Fcy2p but cannot substitute for its function']	224	35001
6601	dnadiffSNV	chrV	SNV	277947	277947	YER060W-A	276572	278164	1	MisSense	N->S	A	G	['FCY22']	['Putative purine-cytosine permease, very similar to Fcy2p but cannot substitute for its function']	7	34281
6603	dnadiffSNV	chrV	SNV	277956	277956	YER060W-A	276572	278164	1	MisSense	H->R	A	G	['FCY22']	['Putative purine-cytosine permease, very similar to Fcy2p but cannot substitute for its function']	2	34272
6607	dnadiffSNV	chrV	SNV	278456	278456	YER061C	278298	279626	-1	MisSense	D->N	C	T	['CEM1']	['Mitochondrial beta-keto-acyl synthase with possible role in fatty acid synthesis; required for mitochondrial respiration']	172	33774
6609	dnadiffSNV	chrV	SNV	279481	279481	YER061C	278298	279626	-1	MisSense	L->P	A	G	['CEM1']	['Mitochondrial beta-keto-acyl synthase with possible role in fatty acid synthesis; required for mitochondrial respiration']	245	32749
6635	dnadiffSNV	chrV	SNV	282737	282737	YER064C	282705	284222	-1	MisSense	F->V	A	C	None	['Non-essential nuclear protein; null mutation has global effects on transcription']	102	29496
6636	dnadiffSNV	chrV	SNV	282853	282853	YER064C	282705	284222	-1	MisSense	S->N	C	T	None	['Non-essential nuclear protein; null mutation has global effects on transcription']	29	29380
6638	dnadiffSNV	chrV	SNV	282941	282941	YER064C	282705	284222	-1	MisSense	H->Y	G	A	None	['Non-essential nuclear protein; null mutation has global effects on transcription']	59	29292
6639	dnadiffSNV	chrV	SNV	283027	283027	YER064C	282705	284222	-1	MisSense	A->V	G	A	None	['Non-essential nuclear protein; null mutation has global effects on transcription']	86	29206
6640	dnadiffSNV	chrV	SNV	283294	283294	YER064C	282705	284222	-1	MisSense	N->S	T	C	None	['Non-essential nuclear protein; null mutation has global effects on transcription']	58	28939
6641	dnadiffSNV	chrV	SNV	283352	283352	YER064C	282705	284222	-1	MisSense	N->D	T	C	None	['Non-essential nuclear protein; null mutation has global effects on transcription']	34	28881
6643	dnadiffSNV	chrV	SNV	283424	283424	YER064C	282705	284222	-1	MisSense	K->E	T	C	None	['Non-essential nuclear protein; null mutation has global effects on transcription']	38	28809
6644	dnadiffSNV	chrV	SNV	283533	283533	YER064C	282705	284222	-1	MisSense	E->D	T	G	None	['Non-essential nuclear protein; null mutation has global effects on transcription']	102	28700
6647	dnadiffSNV	chrV	SNV	284190	284190	YER064C	282705	284222	-1	MisSense	H->Q	A	T	None	['Non-essential nuclear protein; null mutation has global effects on transcription']	27	28043
6653	dnadiffSNV	chrV	SNV	285738	285738	YER065C	285241	286914	-1	MisSense	I->V	T	C	['ICL1']	['Isocitrate lyase, catalyzes the formation of succinate and glyoxylate from isocitrate, a key reaction of the glyoxylate cycle; expression of ICL1 is induced by growth on ethanol and repressed by growth on glucose']	300	26512
6654	dnadiffSNV	chrV	SNV	286038	286038	YER065C	285241	286914	-1	MisSense	A->T	C	T	['ICL1']	['Isocitrate lyase, catalyzes the formation of succinate and glyoxylate from isocitrate, a key reaction of the glyoxylate cycle; expression of ICL1 is induced by growth on ethanol and repressed by growth on glucose']	300	26212
6693	dnadiffSNV	chrV	SNV	290420	290420	YER066W	290242	290799	1	MisSense	A->V	C	T	['RRT13']	['Putative protein of unknown function; non-essential gene identified in a screen for mutants with decreased levels of rDNA transcription']	93	21835
6694	dnadiffSNV	chrV	SNV	290513	290513	YER066W	290242	290799	1	MisSense	V->A	T	C	['RRT13']	['Putative protein of unknown function; non-essential gene identified in a screen for mutants with decreased levels of rDNA transcription']	16	21742
6700	dnadiffSNV	chrV	SNV	292073	292073	YER066C-A	291703	292203	-1	MisSense	L->P	A	G	None	['Dubious open reading frame unlikely to encode a protein, partially overlaps uncharacterized ORF YER067W']	4	20183
6700	dnadiffSNV	chrV	SNV	292073	292073	YER067W	292066	292551	1	MisSense	K->R	A	G	['RGI1']	['Protein of unknown function involved in energy metabolism under respiratory conditions; protein abundance is increased upon intracellular iron depletion']	4	20183
6701	dnadiffSNV	chrV	SNV	292077	292077	YER066C-A	291703	292203	-1	MisSense	L->F	G	A	None	['Dubious open reading frame unlikely to encode a protein, partially overlaps uncharacterized ORF YER067W']	4	20179
6704	dnadiffSNV	chrV	SNV	293965	293965	YER068W	293050	294813	1	MisSense	N->H	A	C	['MOT2', 'NOT4', 'SIG1']	['Subunit of the CCR4-NOT complex, which has roles in transcription regulation, mRNA degradation, and post-transcriptional modifications; with Ubc4p, ubiquitinates nascent polypeptide-associated complex subunits and histone demethyase Jhd2p']	116	18291
6706	dnadiffSNV	chrV	SNV	294112	294112	YER068W	293050	294813	1	MisSense	T->A	A	G	['MOT2', 'NOT4', 'SIG1']	['Subunit of the CCR4-NOT complex, which has roles in transcription regulation, mRNA degradation, and post-transcriptional modifications; with Ubc4p, ubiquitinates nascent polypeptide-associated complex subunits and histone demethyase Jhd2p']	31	18144
6707	dnadiffSNV	chrV	SNV	294460	294460	YER068W	293050	294813	1	MisSense	A->T	G	A	['MOT2', 'NOT4', 'SIG1']	['Subunit of the CCR4-NOT complex, which has roles in transcription regulation, mRNA degradation, and post-transcriptional modifications; with Ubc4p, ubiquitinates nascent polypeptide-associated complex subunits and histone demethyase Jhd2p']	254	17796
6713	dnadiffSNV	chrV	SNV	296971	296971	YER069W	295410	298001	1	MisSense	S->L	C	T	['ARG5,6']	['Protein that is processed in the mitochondrion to yield acetylglutamate kinase and N-acetyl-gamma-glutamyl-phosphate reductase, which catalyze the 2nd and 3rd steps in arginine biosynthesis; enzymes form a complex with Arg2p']	254	15286
6716	dnadiffSNV	chrV	SNV	297816	297816	YER069W	295410	298001	1	MisSense	E->K	G	A	['ARG5,6']	['Protein that is processed in the mitochondrion to yield acetylglutamate kinase and N-acetyl-gamma-glutamyl-phosphate reductase, which catalyze the 2nd and 3rd steps in arginine biosynthesis; enzymes form a complex with Arg2p']	53	14441
6732	dnadiffSNV	chrV	SNV	300738	300738	YER070W	298950	301616	1	MisSense	V->I	G	A	['RNR1', 'CRT7', 'RIR1', 'SDS12']	['Major isoform of the large subunit of ribonucleotide-diphosphate reductase; the RNR complex catalyzes rate-limiting step in dNTP synthesis, regulated by DNA replication and DNA damage checkpoint pathways via localization of small subunits']	236	11520
6742	dnadiffSNV	chrV	SNV	301990	301990	YER071C	301947	302327	-1	MisSense	N->S	T	C	None	['Protein of unknown function; green fluorescent protein (GFP)-fusion protein localizes to the cytoplasm in a punctate pattern']	91	10265
6781	dnadiffSNV	chrV	SNV	308891	308891	YER075C	308413	311199	-1	MisSense	I->T	A	G	['PTP3']	['Phosphotyrosine-specific protein phosphatase involved in the inactivation of mitogen-activated protein kinase (MAPK) during osmolarity sensing; dephosporylates Hog1p MAPK and regulates its localization; localized to the cytoplasm']	106	3318
6784	dnadiffSNV	chrV	SNV	309130	309130	YER075C	308413	311199	-1	MisSense	Q->H	C	G	['PTP3']	['Phosphotyrosine-specific protein phosphatase involved in the inactivation of mitogen-activated protein kinase (MAPK) during osmolarity sensing; dephosporylates Hog1p MAPK and regulates its localization; localized to the cytoplasm']	40	3076
6785	dnadiffSNV	chrV	SNV	309170	309170	YER075C	308413	311199	-1	MisSense	M->T	A	G	['PTP3']	['Phosphotyrosine-specific protein phosphatase involved in the inactivation of mitogen-activated protein kinase (MAPK) during osmolarity sensing; dephosporylates Hog1p MAPK and regulates its localization; localized to the cytoplasm']	40	3036
6786	dnadiffSNV	chrV	SNV	309420	309420	YER075C	308413	311199	-1	MisSense	T->S	T	A	['PTP3']	['Phosphotyrosine-specific protein phosphatase involved in the inactivation of mitogen-activated protein kinase (MAPK) during osmolarity sensing; dephosporylates Hog1p MAPK and regulates its localization; localized to the cytoplasm']	52	2786
6789	dnadiffSNV	chrV	SNV	309648	309648	YER075C	308413	311199	-1	MisSense	D->N	C	T	['PTP3']	['Phosphotyrosine-specific protein phosphatase involved in the inactivation of mitogen-activated protein kinase (MAPK) during osmolarity sensing; dephosporylates Hog1p MAPK and regulates its localization; localized to the cytoplasm']	143	2558
6791	dnadiffSNV	chrV	SNV	310175	310175	YER075C	308413	311199	-1	MisSense	G->D	C	T	['PTP3']	['Phosphotyrosine-specific protein phosphatase involved in the inactivation of mitogen-activated protein kinase (MAPK) during osmolarity sensing; dephosporylates Hog1p MAPK and regulates its localization; localized to the cytoplasm']	214	2031
6793	dnadiffSNV	chrV	SNV	311096	311096	YER075C	308413	311199	-1	MisSense	R->K	C	T	['PTP3']	['Phosphotyrosine-specific protein phosphatase involved in the inactivation of mitogen-activated protein kinase (MAPK) during osmolarity sensing; dephosporylates Hog1p MAPK and regulates its localization; localized to the cytoplasm']	170	1110
6825	dnadiffSNV	chrV	SNV	312636	312636	YER076C	312590	313498	-1	MisSense	K->T	T	G	None	['Putative protein of unknown function; the authentic, non-tagged protein is detected in highly purified mitochondria in high-throughput studies; analysis of HA-tagged protein suggests a membrane localization']	41	451
6828	dnadiffSNV	chrV	SNV	312786	312786	YER076C	312590	313498	-1	MisSense	V->A	A	G	None	['Putative protein of unknown function; the authentic, non-tagged protein is detected in highly purified mitochondria in high-throughput studies; analysis of HA-tagged protein suggests a membrane localization']	24	601
6829	dnadiffSNV	chrV	SNV	312810	312810	YER076C	312590	313498	-1	MisSense	G->E	C	T	None	['Putative protein of unknown function; the authentic, non-tagged protein is detected in highly purified mitochondria in high-throughput studies; analysis of HA-tagged protein suggests a membrane localization']	24	625
6831	dnadiffSNV	chrV	SNV	312972	312972	YER076C	312590	313498	-1	MisSense	Y->C	T	C	None	['Putative protein of unknown function; the authentic, non-tagged protein is detected in highly purified mitochondria in high-throughput studies; analysis of HA-tagged protein suggests a membrane localization']	16	787
6832	dnadiffSNV	chrV	SNV	313090	313090	YER076C	312590	313498	-1	MisSense	E->K	C	T	None	['Putative protein of unknown function; the authentic, non-tagged protein is detected in highly purified mitochondria in high-throughput studies; analysis of HA-tagged protein suggests a membrane localization']	10	905
6833	dnadiffSNV	chrV	SNV	313100	313100	YER076C	312590	313498	-1	MisSense	N->K	G	T	None	['Putative protein of unknown function; the authentic, non-tagged protein is detected in highly purified mitochondria in high-throughput studies; analysis of HA-tagged protein suggests a membrane localization']	10	915
6835	dnadiffSNV	chrV	SNV	313147	313147	YER076C	312590	313498	-1	MisSense	V->L	C	A	None	['Putative protein of unknown function; the authentic, non-tagged protein is detected in highly purified mitochondria in high-throughput studies; analysis of HA-tagged protein suggests a membrane localization']	11	962
6836	dnadiffSNV	chrV	SNV	313206	313206	YER076C	312590	313498	-1	MisSense	S->I	C	A	None	['Putative protein of unknown function; the authentic, non-tagged protein is detected in highly purified mitochondria in high-throughput studies; analysis of HA-tagged protein suggests a membrane localization']	59	1021
6839	dnadiffSNV	chrV	SNV	313409	313409	YER076W-A	313390	313737	1	MisSense	H->R	A	G	None	['Dubious open reading frame unlikely to encode a protein, based on available experimental and comparative sequence data; partially overlaps the uncharacterized ORF YER076C']	25	1224
6840	dnadiffSNV	chrV	SNV	313434	313434	YER076C	312590	313498	-1	MisSense	R->H	C	T	None	['Putative protein of unknown function; the authentic, non-tagged protein is detected in highly purified mitochondria in high-throughput studies; analysis of HA-tagged protein suggests a membrane localization']	25	1249
6841	dnadiffSNV	chrV	SNV	313473	313473	YER076C	312590	313498	-1	MisSense	S->L	G	A	None	['Putative protein of unknown function; the authentic, non-tagged protein is detected in highly purified mitochondria in high-throughput studies; analysis of HA-tagged protein suggests a membrane localization']	34	1288
6841	dnadiffSNV	chrV	SNV	313473	313473	YER076W-A	313390	313737	1	MisSense	M->I	G	A	None	['Dubious open reading frame unlikely to encode a protein, based on available experimental and comparative sequence data; partially overlaps the uncharacterized ORF YER076C']	34	1288
6842	dnadiffSNV	chrV	SNV	313507	313507	YER076W-A	313390	313737	1	MisSense	L->F	C	T	None	['Dubious open reading frame unlikely to encode a protein, based on available experimental and comparative sequence data; partially overlaps the uncharacterized ORF YER076C']	9	1322
6843	dnadiffSNV	chrV	SNV	313613	313613	YER076W-A	313390	313737	1	MisSense	N->T	A	C	None	['Dubious open reading frame unlikely to encode a protein, based on available experimental and comparative sequence data; partially overlaps the uncharacterized ORF YER076C']	6	1432
6844	dnadiffSNV	chrV	SNV	313619	313619	YER076W-A	313390	313737	1	MisSense	V->A	T	C	None	['Dubious open reading frame unlikely to encode a protein, based on available experimental and comparative sequence data; partially overlaps the uncharacterized ORF YER076C']	6	1438
6858	dnadiffSNV	chrV	SNV	314589	314589	YER077C	314534	316600	-1	MisSense	R->H	C	T	None	['Putative protein of unknown function; green fluorescent protein (GFP)-fusion protein localizes to the mitochondrion; null mutation results in a decrease in plasma membrane electron transport']	43	2406
6859	dnadiffSNV	chrV	SNV	314632	314632	YER077C	314534	316600	-1	MisSense	R->G	T	C	None	['Putative protein of unknown function; green fluorescent protein (GFP)-fusion protein localizes to the mitochondrion; null mutation results in a decrease in plasma membrane electron transport']	43	2449
6862	dnadiffSNV	chrV	SNV	315857	315857	YER077C	314534	316600	-1	MisSense	E->D	T	G	None	['Putative protein of unknown function; green fluorescent protein (GFP)-fusion protein localizes to the mitochondrion; null mutation results in a decrease in plasma membrane electron transport']	119	3674
6863	dnadiffSNV	chrV	SNV	315976	315976	YER077C	314534	316600	-1	MisSense	I->F	T	A	None	['Putative protein of unknown function; green fluorescent protein (GFP)-fusion protein localizes to the mitochondrion; null mutation results in a decrease in plasma membrane electron transport']	110	3793
6864	dnadiffSNV	chrV	SNV	316086	316086	YER077C	314534	316600	-1	MisSense	N->S	T	C	None	['Putative protein of unknown function; green fluorescent protein (GFP)-fusion protein localizes to the mitochondrion; null mutation results in a decrease in plasma membrane electron transport']	110	3903
6866	dnadiffSNV	chrV	SNV	316222	316222	YER077C	314534	316600	-1	MisSense	A->T	C	T	None	['Putative protein of unknown function; green fluorescent protein (GFP)-fusion protein localizes to the mitochondrion; null mutation results in a decrease in plasma membrane electron transport']	3	4039
6875	dnadiffSNV	chrV	SNV	317802	317802	YER078C	316807	318342	-1	MisSense	L->M	A	T	['ICP55']	['Mitochondrial aminopeptidase; cleaves the N termini of at least 38 imported proteins after cleavage by the mitochondrial processing peptidase (MPP), thereby increasing their stability; member of the aminopeptidase P family']	43	5618
6878	dnadiffSNV	chrV	SNV	318309	318309	YER078C	316807	318342	-1	MisSense	M->V	T	C	['ICP55']	['Mitochondrial aminopeptidase; cleaves the N termini of at least 38 imported proteins after cleavage by the mitochondrial processing peptidase (MPP), thereby increasing their stability; member of the aminopeptidase P family']	105	6125
6881	dnadiffSNV	chrV	SNV	318778	318778	YER078W-A	318646	318810	1	MisSense	C->R	T	C	None	['Putative protein of unknown function; identified by fungal homology and RT-PCR']	214	6594
6883	dnadiffSNV	chrV	SNV	319404	319404	YER079W	318920	319552	1	MisSense	T->N	C	A	None	['Putative protein of unknown function']	246	7220
6885	dnadiffSNV	chrV	SNV	320053	320053	YER079C-A	319902	320240	-1	MisSense	A->V	G	A	None	['Dubious open reading frame unlikely to encode a protein, partially overlaps uncharacterized ORF YER080W']	82	7868
6885	dnadiffSNV	chrV	SNV	320053	320053	YER080W	319963	321846	1	MisSense	A->T	G	A	['AIM9', 'FMP29']	['Putative protein of unknown function; the authentic, non-tagged protein is detected in highly purified mitochondria in high-throughput studies; null mutant displays elevated frequency of mitochondrial genome loss']	82	7868
6890	dnadiffSNV	chrV	SNV	321046	321046	YER080W	319963	321846	1	MisSense	M->L	A	T	['AIM9', 'FMP29']	['Putative protein of unknown function; the authentic, non-tagged protein is detected in highly purified mitochondria in high-throughput studies; null mutant displays elevated frequency of mitochondrial genome loss']	64	8861
6896	dnadiffSNV	chrV	SNV	321401	321401	YER080W	319963	321846	1	MisSense	V->A	T	C	['AIM9', 'FMP29']	['Putative protein of unknown function; the authentic, non-tagged protein is detected in highly purified mitochondria in high-throughput studies; null mutant displays elevated frequency of mitochondrial genome loss']	82	9216
6898	dnadiffSNV	chrV	SNV	321624	321624	YER080W	319963	321846	1	MisSense	E->D	G	T	['AIM9', 'FMP29']	['Putative protein of unknown function; the authentic, non-tagged protein is detected in highly purified mitochondria in high-throughput studies; null mutant displays elevated frequency of mitochondrial genome loss']	141	9439
6899	dnadiffSNV	chrV	SNV	321779	321779	YER080W	319963	321846	1	MisSense	N->S	A	G	['AIM9', 'FMP29']	['Putative protein of unknown function; the authentic, non-tagged protein is detected in highly purified mitochondria in high-throughput studies; null mutant displays elevated frequency of mitochondrial genome loss']	4	9594
6902	dnadiffSNV	chrV	SNV	321832	321832	YER080W	319963	321846	1	MisSense	E->K	G	A	['AIM9', 'FMP29']	['Putative protein of unknown function; the authentic, non-tagged protein is detected in highly purified mitochondria in high-throughput studies; null mutant displays elevated frequency of mitochondrial genome loss']	13	9647
6928	dnadiffSNV	chrV	SNV	327363	327363	YER084W	327065	327451	1	MisSense	D->A	A	C	None	['Dubious open reading frame unlikely to encode a protein, based on available experimental and comparative sequence data']	89	15182
6930	dnadiffSNV	chrV	SNV	327970	327970	YER084W-A	327598	328110	1	MisSense	G->S	G	A	None	['Dubious open reading frame unlikely to encode a functional protein, based on available experimental and comparative sequence data']	74	15789
6958	dnadiffSNV	chrV	SNV	333453	333453	YER088C	333176	335188	-1	MisSense	T->I	G	A	['DOT6', 'PBF2']	['Protein involved in rRNA and ribosome biogenesis; binds polymerase A and C motif; subunit of the RPD3L histone deacetylase complex; similar to Tod6p; has chromatin specific SANT domain; involved in telomeric gene silencing and filamentation']	136	20769
6959	dnadiffSNV	chrV	SNV	333669	333669	YER088C	333176	335188	-1	MisSense	S->T	C	G	['DOT6', 'PBF2']	['Protein involved in rRNA and ribosome biogenesis; binds polymerase A and C motif; subunit of the RPD3L histone deacetylase complex; similar to Tod6p; has chromatin specific SANT domain; involved in telomeric gene silencing and filamentation']	19	20553
6960	dnadiffSNV	chrV	SNV	333688	333688	YER088C	333176	335188	-1	MisSense	C->R	A	G	['DOT6', 'PBF2']	['Protein involved in rRNA and ribosome biogenesis; binds polymerase A and C motif; subunit of the RPD3L histone deacetylase complex; similar to Tod6p; has chromatin specific SANT domain; involved in telomeric gene silencing and filamentation']	19	20534
6963	dnadiffSNV	chrV	SNV	334124	334124	YER088C	333176	335188	-1	MisSense	N->K	G	T	['DOT6', 'PBF2']	['Protein involved in rRNA and ribosome biogenesis; binds polymerase A and C motif; subunit of the RPD3L histone deacetylase complex; similar to Tod6p; has chromatin specific SANT domain; involved in telomeric gene silencing and filamentation']	3	20098
6964	dnadiffSNV	chrV	SNV	334127	334127	YER088C	333176	335188	-1	MisSense	S->R	A	C	['DOT6', 'PBF2']	['Protein involved in rRNA and ribosome biogenesis; binds polymerase A and C motif; subunit of the RPD3L histone deacetylase complex; similar to Tod6p; has chromatin specific SANT domain; involved in telomeric gene silencing and filamentation']	3	20095
6967	dnadiffSNV	chrV	SNV	334216	334216	YER088C	333176	335188	-1	MisSense	V->I	C	T	['DOT6', 'PBF2']	['Protein involved in rRNA and ribosome biogenesis; binds polymerase A and C motif; subunit of the RPD3L histone deacetylase complex; similar to Tod6p; has chromatin specific SANT domain; involved in telomeric gene silencing and filamentation']	8	20006
6972	dnadiffSNV	chrV	SNV	334747	334747	YER088C	333176	335188	-1	MisSense	N->D	T	C	['DOT6', 'PBF2']	['Protein involved in rRNA and ribosome biogenesis; binds polymerase A and C motif; subunit of the RPD3L histone deacetylase complex; similar to Tod6p; has chromatin specific SANT domain; involved in telomeric gene silencing and filamentation']	3	19475
6973	dnadiffSNV	chrV	SNV	334750	334750	YER088C	333176	335188	-1	MisSense	A->T	C	T	['DOT6', 'PBF2']	['Protein involved in rRNA and ribosome biogenesis; binds polymerase A and C motif; subunit of the RPD3L histone deacetylase complex; similar to Tod6p; has chromatin specific SANT domain; involved in telomeric gene silencing and filamentation']	3	19472
6974	dnadiffSNV	chrV	SNV	335065	335065	YER088C	333176	335188	-1	MisSense	A->T	C	T	['DOT6', 'PBF2']	['Protein involved in rRNA and ribosome biogenesis; binds polymerase A and C motif; subunit of the RPD3L histone deacetylase complex; similar to Tod6p; has chromatin specific SANT domain; involved in telomeric gene silencing and filamentation']	189	19157
6985	dnadiffSNV	chrV	SNV	335812	335812	YER088C-A	335696	336019	-1	MisSense	I->V	T	C	None	['Dubious open reading frame unlikely to encode a functional protein, based on available experimental and comparative sequence data']	62	18410
6986	dnadiffSNV	chrV	SNV	335874	335874	YER088C-A	335696	336019	-1	MisSense	R->H	C	T	None	['Dubious open reading frame unlikely to encode a functional protein, based on available experimental and comparative sequence data']	62	18348
7001	dnadiffSNV	chrV	SNV	338516	338516	YER090W	337949	339472	1	MisSense	Q->K	C	A	['TRP2']	['Anthranilate synthase, catalyzes the initial step of tryptophan biosynthesis, forms multifunctional hetero-oligomeric anthranilate synthase:indole-3-glycerol phosphate synthase enzyme complex with Trp3p']	116	15708
7004	dnadiffSNV	chrV	SNV	339113	339113	YER090W	337949	339472	1	MisSense	L->F	C	T	['TRP2']	['Anthranilate synthase, catalyzes the initial step of tryptophan biosynthesis, forms multifunctional hetero-oligomeric anthranilate synthase:indole-3-glycerol phosphate synthase enzyme complex with Trp3p']	131	15111
7014	dnadiffSNV	chrV	SNV	340292	340292	YER091C	339864	342167	-1	MisSense	T->A	T	C	['MET6']	['Cobalamin-independent methionine synthase, involved in methionine biosynthesis and regeneration; requires a minimum of two glutamates on the methyltetrahydrofolate substrate, similar to bacterial metE homologs']	221	13934
7027	dnadiffSNV	chrV	SNV	344171	344171	YER093C	343320	347612	-1	MisSense	D->H	C	G	['TSC11', 'AVO3']	['Subunit of TORC2 (Tor2p-Lst8p-Avo1-Avo2-Tsc11p-Bit61p), a membrane-associated complex that regulates actin cytoskeletal dynamics during polarized growth and cell wall integrity; involved in sphingolipid metabolism; contains a RasGEFN domain']	136	10054
7035	dnadiffSNV	chrV	SNV	346405	346405	YER093C	343320	347612	-1	MisSense	N->T	T	G	['TSC11', 'AVO3']	['Subunit of TORC2 (Tor2p-Lst8p-Avo1-Avo2-Tsc11p-Bit61p), a membrane-associated complex that regulates actin cytoskeletal dynamics during polarized growth and cell wall integrity; involved in sphingolipid metabolism; contains a RasGEFN domain']	20	7820
7038	dnadiffSNV	chrV	SNV	346966	346966	YER093C	343320	347612	-1	MisSense	G->D	C	T	['TSC11', 'AVO3']	['Subunit of TORC2 (Tor2p-Lst8p-Avo1-Avo2-Tsc11p-Bit61p), a membrane-associated complex that regulates actin cytoskeletal dynamics during polarized growth and cell wall integrity; involved in sphingolipid metabolism; contains a RasGEFN domain']	5	7259
7039	dnadiffSNV	chrV	SNV	346971	346971	YER093C	343320	347612	-1	MisSense	E->D	T	A	['TSC11', 'AVO3']	['Subunit of TORC2 (Tor2p-Lst8p-Avo1-Avo2-Tsc11p-Bit61p), a membrane-associated complex that regulates actin cytoskeletal dynamics during polarized growth and cell wall integrity; involved in sphingolipid metabolism; contains a RasGEFN domain']	5	7254
7053	dnadiffSNV	chrV	SNV	349106	349106	YER094C	348729	349346	-1	MisSense	A->T	C	T	['PUP3', 'SCS32']	['Beta 3 subunit of the 20S proteasome involved in ubiquitin-dependent catabolism; human homolog is subunit C10']	178	5119
7061	dnadiffSNV	chrV	SNV	350100	350100	YER095W	349980	351182	1	MisSense	S->G	A	G	['RAD51', 'MUT5']	['Strand exchange protein, forms a helical filament with DNA that searches for homology; involved in the recombinational repair of double-strand breaks in DNA during vegetative growth and meiosis; homolog of Dmc1p and bacterial RecA protein']	80	4127
7062	dnadiffSNV	chrV	SNV	350180	350180	YER095W	349980	351182	1	MisSense	M->I	G	A	['RAD51', 'MUT5']	['Strand exchange protein, forms a helical filament with DNA that searches for homology; involved in the recombinational repair of double-strand breaks in DNA during vegetative growth and meiosis; homolog of Dmc1p and bacterial RecA protein']	21	4047
7070	dnadiffSNV	chrV	SNV	351084	351084	YER095W	349980	351182	1	MisSense	L->I	T	A	['RAD51', 'MUT5']	['Strand exchange protein, forms a helical filament with DNA that searches for homology; involved in the recombinational repair of double-strand breaks in DNA during vegetative growth and meiosis; homolog of Dmc1p and bacterial RecA protein']	13	3143
7077	dnadiffSNV	chrV	SNV	352394	352394	YER096W	351698	353236	1	MisSense	K->E	A	G	['SHC1']	['Sporulation-specific activator of Chs3p (chitin synthase III), required for the synthesis of the chitosan layer of ascospores; has similarity to Skt5p, which activates Chs3p during vegetative growth; transcriptionally induced at alkaline pH']	60	1843
7078	dnadiffSNV	chrV	SNV	352454	352454	YER096W	351698	353236	1	MisSense	K->E	A	G	['SHC1']	['Sporulation-specific activator of Chs3p (chitin synthase III), required for the synthesis of the chitosan layer of ascospores; has similarity to Skt5p, which activates Chs3p during vegetative growth; transcriptionally induced at alkaline pH']	60	1783
7079	dnadiffSNV	chrV	SNV	352574	352574	YER096W	351698	353236	1	MisSense	S->T	T	A	['SHC1']	['Sporulation-specific activator of Chs3p (chitin synthase III), required for the synthesis of the chitosan layer of ascospores; has similarity to Skt5p, which activates Chs3p during vegetative growth; transcriptionally induced at alkaline pH']	120	1663
7080	dnadiffSNV	chrV	SNV	352751	352751	YER096W	351698	353236	1	MisSense	M->L	A	T	['SHC1']	['Sporulation-specific activator of Chs3p (chitin synthase III), required for the synthesis of the chitosan layer of ascospores; has similarity to Skt5p, which activates Chs3p during vegetative growth; transcriptionally induced at alkaline pH']	177	1486
7100	dnadiffSNV	chrV	SNV	355357	355357	YER097W	355140	355469	1	MisSense	L->P	T	C	None	['Dubious open reading frame unlikely to encode a functional protein, based on available experimental and comparative sequence data']	12	789
7101	dnadiffSNV	chrV	SNV	355369	355369	YER097W	355140	355469	1	MisSense	E->V	A	T	None	['Dubious open reading frame unlikely to encode a functional protein, based on available experimental and comparative sequence data']	12	801
7104	dnadiffSNV	chrV	SNV	355825	355825	YER098W	355466	357730	1	MisSense	I->M	T	G	['UBP9']	['Ubiquitin carboxyl-terminal hydrolase, ubiquitin-specific protease that cleaves ubiquitin-protein fusions']	21	1257
7107	dnadiffSNV	chrV	SNV	356220	356220	YER098W	355466	357730	1	MisSense	D->G	A	G	['UBP9']	['Ubiquitin carboxyl-terminal hydrolase, ubiquitin-specific protease that cleaves ubiquitin-protein fusions']	17	1652
7108	dnadiffSNV	chrV	SNV	356363	356363	YER098W	355466	357730	1	MisSense	P->S	C	T	['UBP9']	['Ubiquitin carboxyl-terminal hydrolase, ubiquitin-specific protease that cleaves ubiquitin-protein fusions']	2	1795
7110	dnadiffSNV	chrV	SNV	356412	356412	YER098W	355466	357730	1	MisSense	C->F	G	T	['UBP9']	['Ubiquitin carboxyl-terminal hydrolase, ubiquitin-specific protease that cleaves ubiquitin-protein fusions']	22	1844
7116	dnadiffSNV	chrV	SNV	356837	356837	YER098W	355466	357730	1	MisSense	M->V	A	G	['UBP9']	['Ubiquitin carboxyl-terminal hydrolase, ubiquitin-specific protease that cleaves ubiquitin-protein fusions']	25	2269
7117	dnadiffSNV	chrV	SNV	357558	357558	YER098W	355466	357730	1	MisSense	K->R	A	G	['UBP9']	['Ubiquitin carboxyl-terminal hydrolase, ubiquitin-specific protease that cleaves ubiquitin-protein fusions']	33	2990
7118	dnadiffSNV	chrV	SNV	357591	357591	YER098W	355466	357730	1	MisSense	R->K	G	A	['UBP9']	['Ubiquitin carboxyl-terminal hydrolase, ubiquitin-specific protease that cleaves ubiquitin-protein fusions']	33	3023
7129	dnadiffSNV	chrV	SNV	360247	360247	YER100W	359562	360314	1	MisSense	D->G	A	G	['UBC6', 'DOA2']	['Ubiquitin-conjugating enzyme involved in ER-associated protein degradation; located at the cytosolic side of the ER membrane; tail region contains a transmembrane segment at the C-terminus; substrate of the ubiquitin-proteasome pathway']	71	2844
7166	dnadiffSNV	chrV	SNV	366285	366285	YER103W	364589	366517	1	MisSense	R->K	G	A	['SSA4', 'YG107']	['Heat shock protein that is highly induced upon stress; plays a role in SRP-dependent cotranslational protein-membrane targeting and translocation; member of the HSP70 family; cytoplasmic protein that concentrates in nuclei upon starvation']	172	2582
7175	dnadiffSNV	chrV	SNV	368184	368184	YER105C	367838	372013	-1	MisSense	R->H	C	T	['NUP157']	['Abundant subunit of the nuclear pore complex (NPC), present on both sides of the NPC; has similarity to Nup170p; essential role, with Nup170p, in NPC assembly']	398	4483
7176	dnadiffSNV	chrV	SNV	368706	368706	YER105C	367838	372013	-1	MisSense	F->S	A	G	['NUP157']	['Abundant subunit of the nuclear pore complex (NPC), present on both sides of the NPC; has similarity to Nup170p; essential role, with Nup170p, in NPC assembly']	65	5005
7179	dnadiffSNV	chrV	SNV	369120	369120	YER105C	367838	372013	-1	MisSense	G->E	C	T	['NUP157']	['Abundant subunit of the nuclear pore complex (NPC), present on both sides of the NPC; has similarity to Nup170p; essential role, with Nup170p, in NPC assembly']	263	5419
7181	dnadiffSNV	chrV	SNV	369472	369472	YER105C	367838	372013	-1	MisSense	K->Q	T	G	['NUP157']	['Abundant subunit of the nuclear pore complex (NPC), present on both sides of the NPC; has similarity to Nup170p; essential role, with Nup170p, in NPC assembly']	35	5771
7190	dnadiffSNV	chrV	SNV	370417	370417	YER105C	367838	372013	-1	MisSense	K->E	T	C	['NUP157']	['Abundant subunit of the nuclear pore complex (NPC), present on both sides of the NPC; has similarity to Nup170p; essential role, with Nup170p, in NPC assembly']	18	6716
7191	dnadiffSNV	chrV	SNV	370435	370435	YER105C	367838	372013	-1	MisSense	K->Q	T	G	['NUP157']	['Abundant subunit of the nuclear pore complex (NPC), present on both sides of the NPC; has similarity to Nup170p; essential role, with Nup170p, in NPC assembly']	18	6734
7192	dnadiffSNV	chrV	SNV	370455	370455	YER105C	367838	372013	-1	MisSense	L->P	A	G	['NUP157']	['Abundant subunit of the nuclear pore complex (NPC), present on both sides of the NPC; has similarity to Nup170p; essential role, with Nup170p, in NPC assembly']	8	6754
7194	dnadiffSNV	chrV	SNV	370471	370471	YER105C	367838	372013	-1	MisSense	A->T	C	T	['NUP157']	['Abundant subunit of the nuclear pore complex (NPC), present on both sides of the NPC; has similarity to Nup170p; essential role, with Nup170p, in NPC assembly']	8	6770
7195	dnadiffSNV	chrV	SNV	370573	370573	YER105C	367838	372013	-1	MisSense	G->S	C	T	['NUP157']	['Abundant subunit of the nuclear pore complex (NPC), present on both sides of the NPC; has similarity to Nup170p; essential role, with Nup170p, in NPC assembly']	17	6872
7196	dnadiffSNV	chrV	SNV	370590	370590	YER105C	367838	372013	-1	MisSense	L->S	A	G	['NUP157']	['Abundant subunit of the nuclear pore complex (NPC), present on both sides of the NPC; has similarity to Nup170p; essential role, with Nup170p, in NPC assembly']	8	6889
7198	dnadiffSNV	chrV	SNV	370611	370611	YER105C	367838	372013	-1	MisSense	F->S	A	G	['NUP157']	['Abundant subunit of the nuclear pore complex (NPC), present on both sides of the NPC; has similarity to Nup170p; essential role, with Nup170p, in NPC assembly']	13	6910
7202	dnadiffSNV	chrV	SNV	370746	370746	YER105C	367838	372013	-1	MisSense	A->V	G	A	['NUP157']	['Abundant subunit of the nuclear pore complex (NPC), present on both sides of the NPC; has similarity to Nup170p; essential role, with Nup170p, in NPC assembly']	19	7045
7203	dnadiffSNV	chrV	SNV	370850	370850	YER105C	367838	372013	-1	MisSense	M->I	C	T	['NUP157']	['Abundant subunit of the nuclear pore complex (NPC), present on both sides of the NPC; has similarity to Nup170p; essential role, with Nup170p, in NPC assembly']	15	7149
7205	dnadiffSNV	chrV	SNV	370893	370893	YER105C	367838	372013	-1	MisSense	V->E	A	T	['NUP157']	['Abundant subunit of the nuclear pore complex (NPC), present on both sides of the NPC; has similarity to Nup170p; essential role, with Nup170p, in NPC assembly']	11	7192
7209	dnadiffSNV	chrV	SNV	371070	371070	YER105C	367838	372013	-1	MisSense	T->I	G	A	['NUP157']	['Abundant subunit of the nuclear pore complex (NPC), present on both sides of the NPC; has similarity to Nup170p; essential role, with Nup170p, in NPC assembly']	130	7369
7213	dnadiffSNV	chrV	SNV	371302	371302	YER105C	367838	372013	-1	MisSense	N->D	T	C	['NUP157']	['Abundant subunit of the nuclear pore complex (NPC), present on both sides of the NPC; has similarity to Nup170p; essential role, with Nup170p, in NPC assembly']	14	7601
7215	dnadiffSNV	chrV	SNV	371820	371820	YER105C	367838	372013	-1	MisSense	A->V	G	A	['NUP157']	['Abundant subunit of the nuclear pore complex (NPC), present on both sides of the NPC; has similarity to Nup170p; essential role, with Nup170p, in NPC assembly']	9	8119
7216	dnadiffSNV	chrV	SNV	371829	371829	YER105C	367838	372013	-1	MisSense	Y->F	T	A	['NUP157']	['Abundant subunit of the nuclear pore complex (NPC), present on both sides of the NPC; has similarity to Nup170p; essential role, with Nup170p, in NPC assembly']	9	8128
7218	dnadiffSNV	chrV	SNV	371856	371856	YER105C	367838	372013	-1	MisSense	K->T	T	G	['NUP157']	['Abundant subunit of the nuclear pore complex (NPC), present on both sides of the NPC; has similarity to Nup170p; essential role, with Nup170p, in NPC assembly']	3	8155
7219	dnadiffSNV	chrV	SNV	371859	371859	YER105C	367838	372013	-1	MisSense	R->K	C	T	['NUP157']	['Abundant subunit of the nuclear pore complex (NPC), present on both sides of the NPC; has similarity to Nup170p; essential role, with Nup170p, in NPC assembly']	3	8158
7220	dnadiffSNV	chrV	SNV	371986	371986	YER105C	367838	372013	-1	MisSense	I->V	T	C	['NUP157']	['Abundant subunit of the nuclear pore complex (NPC), present on both sides of the NPC; has similarity to Nup170p; essential role, with Nup170p, in NPC assembly']	97	8285
7223	dnadiffSNV	chrV	SNV	372402	372402	YER106W	372326	373234	1	MisSense	R->Q	G	A	['MAM1']	['Monopolin, kinetochore associated protein involved in chromosome attachment to meiotic spindle']	77	8702
7225	dnadiffSNV	chrV	SNV	372822	372822	YER106W	372326	373234	1	MisSense	K->I	A	T	['MAM1']	['Monopolin, kinetochore associated protein involved in chromosome attachment to meiotic spindle']	14	9122
7227	dnadiffSNV	chrV	SNV	373154	373154	YER106W	372326	373234	1	MisSense	T->P	A	C	['MAM1']	['Monopolin, kinetochore associated protein involved in chromosome attachment to meiotic spindle']	78	9454
7235	dnadiffSNV	chrV	SNV	374386	374386	YER107C	373448	374545	-1	MisSense	A->T	C	T	['GLE2', 'RAE1']	['Component of the Nup82 subcomplex of the nuclear pore complex; required for polyadenylated RNA export but not for protein import; homologous to S. pombe Rae1p']	127	10686
7247	dnadiffSNV	chrV	SNV	375429	375429	YER109C	375215	377614	-1	MisSense	S->N	C	T	['FLO8', 'PHD5', 'YER108C']	['Transcription factor required for flocculation, diploid filamentous growth, and haploid invasive growth; genome reference strain S288C and most laboratory strains have a mutation in this gene']	35	11727
7250	dnadiffSNV	chrV	SNV	375604	375604	YER109C	375215	377614	-1	MisSense	N->D	T	C	['FLO8', 'PHD5', 'YER108C']	['Transcription factor required for flocculation, diploid filamentous growth, and haploid invasive growth; genome reference strain S288C and most laboratory strains have a mutation in this gene']	25	11902
7252	dnadiffSNV	chrV	SNV	375681	375681	YER109C	375215	377614	-1	MisSense	S->F	G	A	['FLO8', 'PHD5', 'YER108C']	['Transcription factor required for flocculation, diploid filamentous growth, and haploid invasive growth; genome reference strain S288C and most laboratory strains have a mutation in this gene']	3	11979
7253	dnadiffSNV	chrV	SNV	375684	375684	YER109C	375215	377614	-1	MisSense	V->A	A	G	['FLO8', 'PHD5', 'YER108C']	['Transcription factor required for flocculation, diploid filamentous growth, and haploid invasive growth; genome reference strain S288C and most laboratory strains have a mutation in this gene']	3	11982
7254	dnadiffSNV	chrV	SNV	375717	375717	YER109C	375215	377614	-1	MisSense	N->S	T	C	['FLO8', 'PHD5', 'YER108C']	['Transcription factor required for flocculation, diploid filamentous growth, and haploid invasive growth; genome reference strain S288C and most laboratory strains have a mutation in this gene']	33	12015
7255	dnadiffSNV	chrV	SNV	375788	375788	YER109C	375215	377614	-1	MisSense	K->N	C	A	['FLO8', 'PHD5', 'YER108C']	['Transcription factor required for flocculation, diploid filamentous growth, and haploid invasive growth; genome reference strain S288C and most laboratory strains have a mutation in this gene']	17	12086
7256	dnadiffSNV	chrV	SNV	375805	375805	YER109C	375215	377614	-1	MisSense	K->E	T	C	['FLO8', 'PHD5', 'YER108C']	['Transcription factor required for flocculation, diploid filamentous growth, and haploid invasive growth; genome reference strain S288C and most laboratory strains have a mutation in this gene']	17	12103
7257	dnadiffSNV	chrV	SNV	375822	375822	YER109C	375215	377614	-1	MisSense	R->P	C	G	['FLO8', 'PHD5', 'YER108C']	['Transcription factor required for flocculation, diploid filamentous growth, and haploid invasive growth; genome reference strain S288C and most laboratory strains have a mutation in this gene']	17	12120
7262	dnadiffSNV	chrV	SNV	376050	376050	YER109C	375215	377614	-1	MisSense	I->T	A	G	['FLO8', 'PHD5', 'YER108C']	['Transcription factor required for flocculation, diploid filamentous growth, and haploid invasive growth; genome reference strain S288C and most laboratory strains have a mutation in this gene']	49	12348
7263	dnadiffSNV	chrV	SNV	376137	376137	YER109C	375215	377614	-1	MisSense	S->L	G	A	['FLO8', 'PHD5', 'YER108C']	['Transcription factor required for flocculation, diploid filamentous growth, and haploid invasive growth; genome reference strain S288C and most laboratory strains have a mutation in this gene']	67	12435
7264	dnadiffSNV	chrV	SNV	376204	376204	YER109C	375215	377614	-1	MisSense	T->A	T	C	['FLO8', 'PHD5', 'YER108C']	['Transcription factor required for flocculation, diploid filamentous growth, and haploid invasive growth; genome reference strain S288C and most laboratory strains have a mutation in this gene']	67	12502
7265	dnadiffSNV	chrV	SNV	376275	376275	YER109C	375215	377614	-1	MisSense	A->V	G	A	['FLO8', 'PHD5', 'YER108C']	['Transcription factor required for flocculation, diploid filamentous growth, and haploid invasive growth; genome reference strain S288C and most laboratory strains have a mutation in this gene']	32	12573
7267	dnadiffSNV	chrV	SNV	376468	376468	YER109C	375215	377614	-1	MisSense	C->G	A	C	['FLO8', 'PHD5', 'YER108C']	['Transcription factor required for flocculation, diploid filamentous growth, and haploid invasive growth; genome reference strain S288C and most laboratory strains have a mutation in this gene']	161	12766
7268	dnadiffSNV	chrV	SNV	376801	376801	YER109C	375215	377614	-1	MisSense	T->A	T	C	['FLO8', 'PHD5', 'YER108C']	['Transcription factor required for flocculation, diploid filamentous growth, and haploid invasive growth; genome reference strain S288C and most laboratory strains have a mutation in this gene']	85	13099
7270	dnadiffSNV	chrV	SNV	377067	377067	YER109C	375215	377614	-1	MisSense	V->A	A	G	['FLO8', 'PHD5', 'YER108C']	['Transcription factor required for flocculation, diploid filamentous growth, and haploid invasive growth; genome reference strain S288C and most laboratory strains have a mutation in this gene']	35	13365
7273	dnadiffSNV	chrV	SNV	377281	377281	YER109C	375215	377614	-1	MisSense	V->I	C	T	['FLO8', 'PHD5', 'YER108C']	['Transcription factor required for flocculation, diploid filamentous growth, and haploid invasive growth; genome reference strain S288C and most laboratory strains have a mutation in this gene']	91	13579
7284	dnadiffSNV	chrV	SNV	379043	379043	YER110C	378762	382103	-1	MisSense	I->V	T	C	['KAP123', 'YRB4']	['Karyopherin beta, mediates nuclear import of ribosomal proteins prior to assembly into ribosomes and import of histones H3 and H4; localizes to the nuclear pore, nucleus, and cytoplasm; exhibits genetic interactions with RAI1']	289	15317
7291	dnadiffSNV	chrV	SNV	381199	381199	YER110C	378762	382103	-1	MisSense	T->I	G	A	['KAP123', 'YRB4']	['Karyopherin beta, mediates nuclear import of ribosomal proteins prior to assembly into ribosomes and import of histones H3 and H4; localizes to the nuclear pore, nucleus, and cytoplasm; exhibits genetic interactions with RAI1']	160	17473
7292	dnadiffSNV	chrV	SNV	381359	381359	YER110C	378762	382103	-1	MisSense	T->A	T	C	['KAP123', 'YRB4']	['Karyopherin beta, mediates nuclear import of ribosomal proteins prior to assembly into ribosomes and import of histones H3 and H4; localizes to the nuclear pore, nucleus, and cytoplasm; exhibits genetic interactions with RAI1']	160	17633
7294	dnadiffSNV	chrV	SNV	381719	381719	YER110C	378762	382103	-1	MisSense	T->A	T	C	['KAP123', 'YRB4']	['Karyopherin beta, mediates nuclear import of ribosomal proteins prior to assembly into ribosomes and import of histones H3 and H4; localizes to the nuclear pore, nucleus, and cytoplasm; exhibits genetic interactions with RAI1']	133	17993
7305	dnadiffSNV	chrV	SNV	383543	383543	YER111C	382595	385876	-1	MisSense	E->D	T	G	['SWI4', 'ART1']	['DNA binding component of the SBF complex (Swi4p-Swi6p), a transcriptional activator that in concert with MBF (Mbp1-Swi6p) regulates late G1-specific transcription of targets including cyclins and genes required for DNA synthesis and repair']	63	19808
7313	dnadiffSNV	chrV	SNV	384861	384861	YER111C	382595	385876	-1	MisSense	P->L	G	A	['SWI4', 'ART1']	['DNA binding component of the SBF complex (Swi4p-Swi6p), a transcriptional activator that in concert with MBF (Mbp1-Swi6p) regulates late G1-specific transcription of targets including cyclins and genes required for DNA synthesis and repair']	27	18889
7316	dnadiffSNV	chrV	SNV	385333	385333	YER111C	382595	385876	-1	MisSense	S->T	A	T	['SWI4', 'ART1']	['DNA binding component of the SBF complex (Swi4p-Swi6p), a transcriptional activator that in concert with MBF (Mbp1-Swi6p) regulates late G1-specific transcription of targets including cyclins and genes required for DNA synthesis and repair']	8	18417
7341	dnadiffSNV	chrV	SNV	387695	387695	YER112W	387232	387795	1	MisSense	I->N	T	A	['LSM4', 'SDB23', 'USS1']	['Lsm (Like Sm) protein; part of heteroheptameric complexes (Lsm2p-7p and either Lsm1p or 8p): cytoplasmic Lsm1p complex involved in mRNA decay; nuclear Lsm8p complex part of U6 snRNP and possibly involved in processing tRNA, snoRNA, and rRNA']	234	16056
7343	dnadiffSNV	chrV	SNV	388012	388012	YER113C	387932	390052	-1	MisSense	S->G	T	C	['TMN3']	['Protein with a role in cellular adhesion and filamentous growth; similar to Emp70p and Tmn2p; member of Transmembrane Nine family with 9 transmembrane segments; localizes to Golgi; induced by 8-methoxypsoralen plus UVA irradiation']	83	15739
7345	dnadiffSNV	chrV	SNV	388556	388556	YER113C	387932	390052	-1	MisSense	M->I	C	G	['TMN3']	['Protein with a role in cellular adhesion and filamentous growth; similar to Emp70p and Tmn2p; member of Transmembrane Nine family with 9 transmembrane segments; localizes to Golgi; induced by 8-methoxypsoralen plus UVA irradiation']	15	15195
7354	dnadiffSNV	chrV	SNV	389989	389989	YER113C	387932	390052	-1	MisSense	L->F	G	A	['TMN3']	['Protein with a role in cellular adhesion and filamentous growth; similar to Emp70p and Tmn2p; member of Transmembrane Nine family with 9 transmembrane segments; localizes to Golgi; induced by 8-methoxypsoralen plus UVA irradiation']	72	13762
7359	dnadiffSNV	chrV	SNV	390667	390667	YER114C	390590	393712	-1	MisSense	T->A	T	C	['BOI2', 'BEB1']	['Protein implicated in polar growth, functionally redundant with Boi1p; interacts with bud-emergence protein Bem1p; contains an SH3 (src homology 3) domain and a PH (pleckstrin homology) domain']	97	13086
7365	dnadiffSNV	chrV	SNV	391914	391914	YER114C	390590	393712	-1	MisSense	K->R	T	C	['BOI2', 'BEB1']	['Protein implicated in polar growth, functionally redundant with Boi1p; interacts with bud-emergence protein Bem1p; contains an SH3 (src homology 3) domain and a PH (pleckstrin homology) domain']	176	11839
7367	dnadiffSNV	chrV	SNV	392112	392112	YER114C	390590	393712	-1	MisSense	S->N	C	T	['BOI2', 'BEB1']	['Protein implicated in polar growth, functionally redundant with Boi1p; interacts with bud-emergence protein Bem1p; contains an SH3 (src homology 3) domain and a PH (pleckstrin homology) domain']	22	11641
7369	dnadiffSNV	chrV	SNV	392305	392305	YER114C	390590	393712	-1	MisSense	A->T	C	T	['BOI2', 'BEB1']	['Protein implicated in polar growth, functionally redundant with Boi1p; interacts with bud-emergence protein Bem1p; contains an SH3 (src homology 3) domain and a PH (pleckstrin homology) domain']	21	11448
7370	dnadiffSNV	chrV	SNV	392326	392326	YER114C	390590	393712	-1	MisSense	T->P	T	G	['BOI2', 'BEB1']	['Protein implicated in polar growth, functionally redundant with Boi1p; interacts with bud-emergence protein Bem1p; contains an SH3 (src homology 3) domain and a PH (pleckstrin homology) domain']	21	11427
7373	dnadiffSNV	chrV	SNV	393024	393024	YER114C	390590	393712	-1	MisSense	P->L	G	A	['BOI2', 'BEB1']	['Protein implicated in polar growth, functionally redundant with Boi1p; interacts with bud-emergence protein Bem1p; contains an SH3 (src homology 3) domain and a PH (pleckstrin homology) domain']	93	10729
7374	dnadiffSNV	chrV	SNV	393117	393117	YER114C	390590	393712	-1	MisSense	I->T	A	G	['BOI2', 'BEB1']	['Protein implicated in polar growth, functionally redundant with Boi1p; interacts with bud-emergence protein Bem1p; contains an SH3 (src homology 3) domain and a PH (pleckstrin homology) domain']	93	10636
7377	dnadiffSNV	chrV	SNV	393630	393630	YER114C	390590	393712	-1	MisSense	S->L	G	A	['BOI2', 'BEB1']	['Protein implicated in polar growth, functionally redundant with Boi1p; interacts with bud-emergence protein Bem1p; contains an SH3 (src homology 3) domain and a PH (pleckstrin homology) domain']	73	10123
7381	dnadiffSNV	chrV	SNV	394357	394357	YER115C	394292	394867	-1	MisSense	C->R	A	G	['SPR6']	['Protein of unknown function, expressed during sporulation; not required for sporulation, but gene exhibits genetic interactions with other genes required for sporulation']	275	9397
7382	dnadiffSNV	chrV	SNV	394774	394774	YER115C	394292	394867	-1	MisSense	S->P	A	G	['SPR6']	['Protein of unknown function, expressed during sporulation; not required for sporulation, but gene exhibits genetic interactions with other genes required for sporulation']	101	8980
7389	dnadiffSNV	chrV	SNV	395714	395714	YER116C	395348	396172	-1	MisSense	K->N	T	G	['SLX8']	['Subunit of the Slx5-Slx8 SUMO-targeted ubiquitin ligase (STUbL) complex; stimulated by prior attachment of SUMO to the substrate; contains a C-terminal RING domain']	72	8044
7390	dnadiffSNV	chrV	SNV	395786	395786	YER116C	395348	396172	-1	MisSense	M->I	C	T	['SLX8']	['Subunit of the Slx5-Slx8 SUMO-targeted ubiquitin ligase (STUbL) complex; stimulated by prior attachment of SUMO to the substrate; contains a C-terminal RING domain']	27	7972
7392	dnadiffSNV	chrV	SNV	396138	396138	YER116C	395348	396172	-1	MisSense	G->D	C	T	['SLX8']	['Subunit of the Slx5-Slx8 SUMO-targeted ubiquitin ligase (STUbL) complex; stimulated by prior attachment of SUMO to the substrate; contains a C-terminal RING domain']	296	7620
7400	dnadiffSNV	chrV	SNV	398975	398975	YER118C	397952	399055	-1	MisSense	K->N	T	G	['SHO1', 'SSU81']	['Transmembrane osmosensor, participates in activation of both the Cdc42p- and MAP kinase-dependent filamentous growth pathway and the high-osmolarity glycerol response pathway']	424	4782
7404	dnadiffSNV	chrV	SNV	400481	400481	YER119C	399496	400842	-1	MisSense	N->S	T	C	['AVT6']	['Vacuolar aspartate and glutamate exporter; member of a family of seven genes (AVT1-7) related to vesicular GABA-glycine transporters; involved in compartmentalizing acidic amino acids in response to nitrogen starvation']	375	3276
7409	dnadiffSNV	chrV	SNV	401106	401106	YER119C-A	400867	401238	-1	MisSense	P->T	G	T	None	['Dubious open reading frame, not conserved in closely related Saccharomyces species; deletion mutation blocks replication of Brome mosaic virus in S. cerevisiae, but this is likely due to effects on the overlapping gene SCS2']	116	2652
7416	dnadiffSNV	chrV	SNV	402400	402400	YER121W	402375	402719	1	MisSense	K->M	A	T	None	['Putative protein of unknown function; may be involved in phosphatase regulation and/or generation of precursor metabolites and energy']	79	1358
7421	dnadiffSNV	chrV	SNV	403557	403557	YER122C	402871	404352	-1	MisSense	K->E	T	C	['GLO3']	['ADP-ribosylation factor GTPase activating protein (ARF GAP), involved in ER-Golgi transport; shares functional similarity with Gcs1p']	133	202
7427	dnadiffSNV	chrV	SNV	404924	404924	YER123W	404813	406387	1	MisSense	C->G	T	G	['YCK3', 'CKI3']	['Palmitoylated, vacuolar membrane-localized casein kinase I isoform; negatively regulates vacuole fusion during hypertonic stress via phosphorylation of Vps41p; shares essential functions with Hrr25p; regulates vesicle fusion in AP-3 pathway']	152	1098
7444	dnadiffSNV	chrV	SNV	407419	407419	YER124C	407342	409063	-1	MisSense	I->V	T	C	['DSE1']	['Daughter cell-specific protein, may regulate cross-talk between the mating and filamentation pathways; deletion affects cell separation after division and sensitivity to alpha-factor and drugs affecting the cell wall']	214	3595
7445	dnadiffSNV	chrV	SNV	407957	407957	YER124C	407342	409063	-1	MisSense	N->K	G	T	['DSE1']	['Daughter cell-specific protein, may regulate cross-talk between the mating and filamentation pathways; deletion affects cell separation after division and sensitivity to alpha-factor and drugs affecting the cell wall']	187	4133
7446	dnadiffSNV	chrV	SNV	408144	408144	YER124C	407342	409063	-1	MisSense	G->A	C	G	['DSE1']	['Daughter cell-specific protein, may regulate cross-talk between the mating and filamentation pathways; deletion affects cell separation after division and sensitivity to alpha-factor and drugs affecting the cell wall']	187	4320
7469	dnadiffSNV	chrV	SNV	415070	415070	YER127W	414481	415554	1	MisSense	G->E	G	A	['LCP5']	['Essential protein involved in maturation of 18S rRNA; depletion leads to inhibited pre-rRNA processing and reduced polysome levels; localizes primarily to the nucleolus']	240	11242
7470	dnadiffSNV	chrV	SNV	415310	415310	YER127W	414481	415554	1	MisSense	L->S	T	C	['LCP5']	['Essential protein involved in maturation of 18S rRNA; depletion leads to inhibited pre-rRNA processing and reduced polysome levels; localizes primarily to the nucleolus']	101	11482
7472	dnadiffSNV	chrV	SNV	415484	415484	YER127W	414481	415554	1	MisSense	E->V	A	T	['LCP5']	['Essential protein involved in maturation of 18S rRNA; depletion leads to inhibited pre-rRNA processing and reduced polysome levels; localizes primarily to the nucleolus']	73	11656
7484	dnadiffSNV	chrV	SNV	417320	417320	YER129W	417281	420709	1	MisSense	N->D	A	G	['SAK1', 'PAK1']	['Upstream serine/threonine kinase for the SNF1 complex; partially redundant with Elm1p and Tos3p; members of this family have functional orthology with LKB1, a mammalian kinase associated with Peutz-Jeghers cancer-susceptibility syndrome']	10	13492
7489	dnadiffSNV	chrV	SNV	418868	418868	YER129W	417281	420709	1	MisSense	T->A	A	G	['SAK1', 'PAK1']	['Upstream serine/threonine kinase for the SNF1 complex; partially redundant with Elm1p and Tos3p; members of this family have functional orthology with LKB1, a mammalian kinase associated with Peutz-Jeghers cancer-susceptibility syndrome']	6	15040
7490	dnadiffSNV	chrV	SNV	418874	418874	YER129W	417281	420709	1	MisSense	G->S	G	A	['SAK1', 'PAK1']	['Upstream serine/threonine kinase for the SNF1 complex; partially redundant with Elm1p and Tos3p; members of this family have functional orthology with LKB1, a mammalian kinase associated with Peutz-Jeghers cancer-susceptibility syndrome']	6	15046
7493	dnadiffSNV	chrV	SNV	419536	419536	YER129W	417281	420709	1	MisSense	I->M	T	G	['SAK1', 'PAK1']	['Upstream serine/threonine kinase for the SNF1 complex; partially redundant with Elm1p and Tos3p; members of this family have functional orthology with LKB1, a mammalian kinase associated with Peutz-Jeghers cancer-susceptibility syndrome']	32	14714
7494	dnadiffSNV	chrV	SNV	419568	419568	YER129W	417281	420709	1	MisSense	R->H	G	A	['SAK1', 'PAK1']	['Upstream serine/threonine kinase for the SNF1 complex; partially redundant with Elm1p and Tos3p; members of this family have functional orthology with LKB1, a mammalian kinase associated with Peutz-Jeghers cancer-susceptibility syndrome']	32	14682
7495	dnadiffSNV	chrV	SNV	419631	419631	YER129W	417281	420709	1	MisSense	I->R	T	G	['SAK1', 'PAK1']	['Upstream serine/threonine kinase for the SNF1 complex; partially redundant with Elm1p and Tos3p; members of this family have functional orthology with LKB1, a mammalian kinase associated with Peutz-Jeghers cancer-susceptibility syndrome']	63	14619
7501	dnadiffSNV	chrV	SNV	420279	420279	YER129W	417281	420709	1	MisSense	Q->R	A	G	['SAK1', 'PAK1']	['Upstream serine/threonine kinase for the SNF1 complex; partially redundant with Elm1p and Tos3p; members of this family have functional orthology with LKB1, a mammalian kinase associated with Peutz-Jeghers cancer-susceptibility syndrome']	13	13971
7504	dnadiffSNV	chrV	SNV	420432	420432	YER129W	417281	420709	1	MisSense	D->G	A	G	['SAK1', 'PAK1']	['Upstream serine/threonine kinase for the SNF1 complex; partially redundant with Elm1p and Tos3p; members of this family have functional orthology with LKB1, a mammalian kinase associated with Peutz-Jeghers cancer-susceptibility syndrome']	46	13818
7506	dnadiffSNV	chrV	SNV	420596	420596	YER129W	417281	420709	1	MisSense	H->N	C	A	['SAK1', 'PAK1']	['Upstream serine/threonine kinase for the SNF1 complex; partially redundant with Elm1p and Tos3p; members of this family have functional orthology with LKB1, a mammalian kinase associated with Peutz-Jeghers cancer-susceptibility syndrome']	23	13654
7511	dnadiffSNV	chrV	SNV	421423	421423	YER130C	421115	422446	-1	MisSense	S->T	A	T	None	['Protein of unknown function; transcription is regulated by Haa1p, Sok2p and Zap1p transcriptional activators; the C. Albicans homolog (MNL1) plays a role in adaptation to stress']	211	12869
7522	dnadiffSNV	chrV	SNV	425334	425334	YER132C	425188	430449	-1	MisSense	S->P	A	G	['PMD1']	['Protein with an N-terminal kelch-like domain, putative negative regulator of early meiotic gene expression; required, with Mds3p, for growth under alkaline conditions']	268	8961
7524	dnadiffSNV	chrV	SNV	425936	425936	YER132C	425188	430449	-1	MisSense	G->D	C	T	['PMD1']	['Protein with an N-terminal kelch-like domain, putative negative regulator of early meiotic gene expression; required, with Mds3p, for growth under alkaline conditions']	103	8359
7525	dnadiffSNV	chrV	SNV	426243	426243	YER132C	425188	430449	-1	MisSense	Y->H	A	G	['PMD1']	['Protein with an N-terminal kelch-like domain, putative negative regulator of early meiotic gene expression; required, with Mds3p, for growth under alkaline conditions']	88	8052
7526	dnadiffSNV	chrV	SNV	426331	426331	YER132C	425188	430449	-1	MisSense	L->F	C	A	['PMD1']	['Protein with an N-terminal kelch-like domain, putative negative regulator of early meiotic gene expression; required, with Mds3p, for growth under alkaline conditions']	17	7964
7527	dnadiffSNV	chrV	SNV	426348	426348	YER132C	425188	430449	-1	MisSense	Y->H	A	G	['PMD1']	['Protein with an N-terminal kelch-like domain, putative negative regulator of early meiotic gene expression; required, with Mds3p, for growth under alkaline conditions']	17	7947
7530	dnadiffSNV	chrV	SNV	426512	426512	YER132C	425188	430449	-1	MisSense	P->Q	G	T	['PMD1']	['Protein with an N-terminal kelch-like domain, putative negative regulator of early meiotic gene expression; required, with Mds3p, for growth under alkaline conditions']	31	7783
7535	dnadiffSNV	chrV	SNV	427920	427920	YER132C	425188	430449	-1	MisSense	Y->H	A	G	['PMD1']	['Protein with an N-terminal kelch-like domain, putative negative regulator of early meiotic gene expression; required, with Mds3p, for growth under alkaline conditions']	293	6375
7538	dnadiffSNV	chrV	SNV	428507	428507	YER132C	425188	430449	-1	MisSense	A->V	G	A	['PMD1']	['Protein with an N-terminal kelch-like domain, putative negative regulator of early meiotic gene expression; required, with Mds3p, for growth under alkaline conditions']	86	5788
7542	dnadiffSNV	chrV	SNV	428691	428691	YER132C	425188	430449	-1	MisSense	T->A	T	C	['PMD1']	['Protein with an N-terminal kelch-like domain, putative negative regulator of early meiotic gene expression; required, with Mds3p, for growth under alkaline conditions']	47	5604
7544	dnadiffSNV	chrV	SNV	428948	428948	YER132C	425188	430449	-1	MisSense	L->S	A	G	['PMD1']	['Protein with an N-terminal kelch-like domain, putative negative regulator of early meiotic gene expression; required, with Mds3p, for growth under alkaline conditions']	88	5347
7546	dnadiffSNV	chrV	SNV	429408	429408	YER132C	425188	430449	-1	MisSense	V->I	C	T	['PMD1']	['Protein with an N-terminal kelch-like domain, putative negative regulator of early meiotic gene expression; required, with Mds3p, for growth under alkaline conditions']	52	4887
7547	dnadiffSNV	chrV	SNV	429460	429460	YER132C	425188	430449	-1	MisSense	F->L	A	C	['PMD1']	['Protein with an N-terminal kelch-like domain, putative negative regulator of early meiotic gene expression; required, with Mds3p, for growth under alkaline conditions']	6	4835
7553	dnadiffSNV	chrV	SNV	430329	430329	YER132C	425188	430449	-1	MisSense	A->T	C	T	['PMD1']	['Protein with an N-terminal kelch-like domain, putative negative regulator of early meiotic gene expression; required, with Mds3p, for growth under alkaline conditions']	125	3966
7579	dnadiffSNV	chrV	SNV	438230	438230	YER135C	437952	438344	-1	MisSense	N->Y	T	A	None	['Dubious open reading frame unlikely to encode a protein; YER135C is not an essential gene']	284	3258
7592	dnadiffSNV	chrV	SNV	455676	455676	YER142C	455146	456036	-1	MisSense	I->V	T	C	['MAG1', 'MMS5']	['3-methyl-adenine DNA glycosylase involved in protecting DNA against alkylating agents; initiates base excision repair by removing damaged bases to create abasic sites that are subsequently repaired']	1071	5709
7594	dnadiffSNV	chrV	SNV	456748	456748	YER143W	456319	457605	1	MisSense	Y->H	T	C	['DDI1', 'VSM1']	['DNA damage-inducible v-SNARE binding protein, contains a ubiquitin-associated (UBA) domain, may act as a negative regulator of constitutive exocytosis, may play a role in S-phase checkpoint control']	1	6781
7597	dnadiffSNV	chrV	SNV	470392	470392	YER151C	469686	472424	-1	MisSense	R->K	C	T	['UBP3', 'BLM3']	['Ubiquitin-specific protease that interacts with Bre5p to co-regulate anterograde and retrograde transport between the ER and Golgi; inhibitor of gene silencing; cleaves ubiquitin fusions but not polyubiquitin; also has mRNA binding activity']	91	17446
7598	dnadiffSNV	chrV	SNV	470483	470483	YER151C	469686	472424	-1	MisSense	R->G	T	C	['UBP3', 'BLM3']	['Ubiquitin-specific protease that interacts with Bre5p to co-regulate anterograde and retrograde transport between the ER and Golgi; inhibitor of gene silencing; cleaves ubiquitin fusions but not polyubiquitin; also has mRNA binding activity']	91	17355
7600	dnadiffSNV	chrV	SNV	471239	471239	YER151C	469686	472424	-1	MisSense	G->S	C	T	['UBP3', 'BLM3']	['Ubiquitin-specific protease that interacts with Bre5p to co-regulate anterograde and retrograde transport between the ER and Golgi; inhibitor of gene silencing; cleaves ubiquitin fusions but not polyubiquitin; also has mRNA binding activity']	114	16599
7601	dnadiffSNV	chrV	SNV	471353	471353	YER151C	469686	472424	-1	MisSense	I->V	T	C	['UBP3', 'BLM3']	['Ubiquitin-specific protease that interacts with Bre5p to co-regulate anterograde and retrograde transport between the ER and Golgi; inhibitor of gene silencing; cleaves ubiquitin fusions but not polyubiquitin; also has mRNA binding activity']	54	16485
7602	dnadiffSNV	chrV	SNV	471407	471407	YER151C	469686	472424	-1	MisSense	P->S	G	A	['UBP3', 'BLM3']	['Ubiquitin-specific protease that interacts with Bre5p to co-regulate anterograde and retrograde transport between the ER and Golgi; inhibitor of gene silencing; cleaves ubiquitin fusions but not polyubiquitin; also has mRNA binding activity']	54	16431
7603	dnadiffSNV	chrV	SNV	471655	471655	YER151C	469686	472424	-1	MisSense	S->N	C	T	['UBP3', 'BLM3']	['Ubiquitin-specific protease that interacts with Bre5p to co-regulate anterograde and retrograde transport between the ER and Golgi; inhibitor of gene silencing; cleaves ubiquitin fusions but not polyubiquitin; also has mRNA binding activity']	35	16183
7607	dnadiffSNV	chrV	SNV	471782	471782	YER151C	469686	472424	-1	MisSense	A->T	C	T	['UBP3', 'BLM3']	['Ubiquitin-specific protease that interacts with Bre5p to co-regulate anterograde and retrograde transport between the ER and Golgi; inhibitor of gene silencing; cleaves ubiquitin fusions but not polyubiquitin; also has mRNA binding activity']	16	16056
7611	dnadiffSNV	chrV	SNV	472051	472051	YER151C	469686	472424	-1	MisSense	S->N	C	T	['UBP3', 'BLM3']	['Ubiquitin-specific protease that interacts with Bre5p to co-regulate anterograde and retrograde transport between the ER and Golgi; inhibitor of gene silencing; cleaves ubiquitin fusions but not polyubiquitin; also has mRNA binding activity']	86	15787
7613	dnadiffSNV	chrV	SNV	472195	472195	YER151C	469686	472424	-1	MisSense	H->P	T	G	['UBP3', 'BLM3']	['Ubiquitin-specific protease that interacts with Bre5p to co-regulate anterograde and retrograde transport between the ER and Golgi; inhibitor of gene silencing; cleaves ubiquitin fusions but not polyubiquitin; also has mRNA binding activity']	50	15643
7621	dnadiffSNV	chrV	SNV	472664	472664	YER152C	472657	473988	-1	MisSense	T->I	G	A	None	['Protein with 2-aminoadipate transaminase activity; shares amino acid similarity with the aminotransferases Aro8p and Aro9p; YER152C is not an essential gene']	74	15174
7625	dnadiffSNV	chrV	SNV	472959	472959	YER152C	472657	473988	-1	MisSense	A->T	C	T	None	['Protein with 2-aminoadipate transaminase activity; shares amino acid similarity with the aminotransferases Aro8p and Aro9p; YER152C is not an essential gene']	203	14879
7628	dnadiffSNV	chrV	SNV	473821	473821	YER152W-A	473485	474051	1	MisSense	G->S	G	A	None	['Dubious ORF unlikely to encode a functional protein, based on available experimental and comparative sequence data']	69	14017
7629	dnadiffSNV	chrV	SNV	473890	473890	YER152W-A	473485	474051	1	MisSense	G->R	G	C	None	['Dubious ORF unlikely to encode a functional protein, based on available experimental and comparative sequence data']	3	13948
7630	dnadiffSNV	chrV	SNV	473893	473893	YER152W-A	473485	474051	1	MisSense	P->A	C	G	None	['Dubious ORF unlikely to encode a functional protein, based on available experimental and comparative sequence data']	3	13945
7631	dnadiffSNV	chrV	SNV	473950	473950	YER152W-A	473485	474051	1	MisSense	R->W	C	T	None	['Dubious ORF unlikely to encode a functional protein, based on available experimental and comparative sequence data']	57	13888
7632	dnadiffSNV	chrV	SNV	474020	474020	YER152W-A	473485	474051	1	MisSense	Y->C	A	G	None	['Dubious ORF unlikely to encode a functional protein, based on available experimental and comparative sequence data']	11	13818
7633	dnadiffSNV	chrV	SNV	474031	474031	YER152W-A	473485	474051	1	MisSense	P->S	C	T	None	['Dubious ORF unlikely to encode a functional protein, based on available experimental and comparative sequence data']	11	13807
7637	dnadiffSNV	chrV	SNV	520641	520641	YER167W	518216	520771	1	MisSense	G->V	G	T	['BCK2', 'CTR7']	['Protein rich in serine and threonine residues involved in protein kinase C signaling pathway, which controls cell integrity; overproduction suppresses pkc1 mutations']	140	22363
7663	dnadiffSNV	chrV	SNV	549929	549929	YER180C	549724	550527	-1	MisSense	R->K	C	T	['ISC10']	['Protein required for sporulation, transcript is induced 7.5 hours after induction of meiosis, expected to play significant role in the formation of reproductive cells']	13	4726
7664	dnadiffSNV	chrV	SNV	550011	550011	YER180C	549724	550527	-1	MisSense	V->I	C	T	['ISC10']	['Protein required for sporulation, transcript is induced 7.5 hours after induction of meiosis, expected to play significant role in the formation of reproductive cells']	82	4808
7667	dnadiffSNV	chrV	SNV	550284	550284	YER180C	549724	550527	-1	MisSense	N->D	T	C	['ISC10']	['Protein required for sporulation, transcript is induced 7.5 hours after induction of meiosis, expected to play significant role in the formation of reproductive cells']	57	5081
7668	dnadiffSNV	chrV	SNV	550341	550341	YER180C	549724	550527	-1	MisSense	I->V	T	C	['ISC10']	['Protein required for sporulation, transcript is induced 7.5 hours after induction of meiosis, expected to play significant role in the formation of reproductive cells']	40	5138
7670	dnadiffSNV	chrV	SNV	550408	550408	YER180C	549724	550527	-1	MisSense	H->Q	A	C	['ISC10']	['Protein required for sporulation, transcript is induced 7.5 hours after induction of meiosis, expected to play significant role in the formation of reproductive cells']	27	5205
7672	dnadiffSNV	chrV	SNV	551094	551094	YER180C-A	550865	551122	-1	MisSense	S->L	G	A	['SLO1']	['Protein interacting with Arl3p, which is a GTPase of the Ras superfamily involved in vesicle-tethering at the Golgi; putative ortholog of human SCOCO']	36	5891
7679	dnadiffSNV	chrV	SNV	551661	551661	YER181C	551473	551796	-1	MisSense	K->E	T	C	None	['Dubious open reading frame unlikely to encode a protein, based on available experimental and comparative data; extensively overlaps a Ty1 LTR; protein product is detected in highly purified mitochondria in high-throughput studies']	26	6459
7693	dnadiffSNV	chrV	SNV	553766	553766	YER183C	553334	553969	-1	MisSense	Q->H	T	A	['FAU1']	['5,10-methenyltetrahydrofolate synthetase, involved in folic acid biosynthesis']	83	8560
7694	dnadiffSNV	chrV	SNV	553849	553849	YER183C	553334	553969	-1	MisSense	A->T	C	T	['FAU1']	['5,10-methenyltetrahydrofolate synthetase, involved in folic acid biosynthesis']	83	8643
7734	dnadiffSNV	chrV	SNV	556342	556342	YER184C	556296	558680	-1	MisSense	W->S	C	G	None	['Putative zinc cluster protein; deletion confers sensitivity to Calcufluor white, and prevents growth on glycerol or lactate as sole carbon source']	233	11136
7735	dnadiffSNV	chrV	SNV	556597	556597	YER184C	556296	558680	-1	MisSense	E->G	T	C	None	['Putative zinc cluster protein; deletion confers sensitivity to Calcufluor white, and prevents growth on glycerol or lactate as sole carbon source']	194	11391
7738	dnadiffSNV	chrV	SNV	557044	557044	YER184C	556296	558680	-1	MisSense	R->K	C	T	None	['Putative zinc cluster protein; deletion confers sensitivity to Calcufluor white, and prevents growth on glycerol or lactate as sole carbon source']	7	11838
7741	dnadiffSNV	chrV	SNV	557207	557207	YER184C	556296	558680	-1	MisSense	K->E	T	C	None	['Putative zinc cluster protein; deletion confers sensitivity to Calcufluor white, and prevents growth on glycerol or lactate as sole carbon source']	58	12001
7745	dnadiffSNV	chrV	SNV	557406	557406	YER184C	556296	558680	-1	MisSense	N->K	G	C	None	['Putative zinc cluster protein; deletion confers sensitivity to Calcufluor white, and prevents growth on glycerol or lactate as sole carbon source']	51	12200
7749	dnadiffSNV	chrV	SNV	557842	557842	YER184C	556296	558680	-1	MisSense	K->R	T	C	None	['Putative zinc cluster protein; deletion confers sensitivity to Calcufluor white, and prevents growth on glycerol or lactate as sole carbon source']	35	12488
416	dnadiffSNV	chrII	SNV	15101	15101	YBL105C	14241	17696	-1	MisSense	I->L	T	G	['PKC1', 'CLY15', 'HPO2', 'STT1']	['Protein serine/threonine kinase essential for cell wall remodeling during growth; localized to sites of polarized growth and the mother-daughter bud neck; homolog of the alpha, beta, and gamma isoforms of mammalian protein kinase C (PKC)']	409	5432
424	dnadiffSNV	chrII	SNV	56576	56576	YBL088C	51019	59382	-1	MisSense	S->F	G	A	['TEL1']	['Protein kinase primarily involved in telomere length regulation; contributes to cell cycle checkpoint control in response to DNA damage; functionally redundant with Mec1p; homolog of human ataxia telangiectasia (ATM) gene']	3179	20390
428	dnadiffSNV	chrII	SNV	87294	87294	YBL074C	86722	87789	-1	MisSense	A->T	C	T	['AAR2']	['Component of the U5 snRNP, required for splicing of U3 precursors; originally described as a splicing factor specifically required for splicing pre-mRNA of the MATa1 cistron']	236	1225
429	dnadiffSNV	chrII	SNV	87772	87772	YBL073W	87646	87957	1	MisSense	K->E	A	G	None	['Dubious open reading frame unlikely to encode a protein, based on available experimental and comparative sequence data; partially overlaps the essential gene AAR2/YBL074C']	37	747
430	dnadiffSNV	chrII	SNV	87809	87809	YBL073W	87646	87957	1	MisSense	Y->C	A	G	None	['Dubious open reading frame unlikely to encode a protein, based on available experimental and comparative sequence data; partially overlaps the essential gene AAR2/YBL074C']	24	710
431	dnadiffSNV	chrII	SNV	87833	87833	YBL073W	87646	87957	1	MisSense	D->G	A	G	None	['Dubious open reading frame unlikely to encode a protein, based on available experimental and comparative sequence data; partially overlaps the essential gene AAR2/YBL074C']	24	686
437	dnadiffSNV	chrII	SNV	89547	89547	YBL071C-B	89458	89556	-1	MisSense	F->L	A	G	None	['Putative protein of unknown function; identified by gene-trapping, microarray-based expression analysis, and genome-wide homology searching']	65	418
443	dnadiffSNV	chrII	SNV	90196	90196	YBL071W-A	89978	90226	1	MisSense	H->Q	C	A	['KTI11', 'DPH3']	['Zn-ribbon protein that co-purifies with Dph1 and Dph2 in a complex required for synthesis of diphthamide on translation factor eEF2 and with Elongator subunits Iki3p, Elp2p, and Elp3p involved in modification of wobble nucleosides in tRNAs']	27	1067
446	dnadiffSNV	chrII	SNV	90715	90715	YBL070C	90605	90925	-1	MisSense	Q->E	G	C	None	['Dubious open reading frame unlikely to encode a protein, based on available experimental and comparative sequence data']	30	1586
456	dnadiffSNV	chrII	SNV	93731	93731	YBL067C	93639	95882	-1	MisSense	L->M	A	T	['UBP13']	['Putative ubiquitin carboxyl-terminal hydrolase, ubiquitin-specific protease that cleaves ubiquitin-protein fusions']	35	4602
457	dnadiffSNV	chrII	SNV	93772	93772	YBL067C	93639	95882	-1	MisSense	S->N	C	T	['UBP13']	['Putative ubiquitin carboxyl-terminal hydrolase, ubiquitin-specific protease that cleaves ubiquitin-protein fusions']	10	4643
458	dnadiffSNV	chrII	SNV	93782	93782	YBL067C	93639	95882	-1	MisSense	T->A	T	C	['UBP13']	['Putative ubiquitin carboxyl-terminal hydrolase, ubiquitin-specific protease that cleaves ubiquitin-protein fusions']	10	4653
459	dnadiffSNV	chrII	SNV	93811	93811	YBL067C	93639	95882	-1	MisSense	N->S	T	C	['UBP13']	['Putative ubiquitin carboxyl-terminal hydrolase, ubiquitin-specific protease that cleaves ubiquitin-protein fusions']	29	4682
460	dnadiffSNV	chrII	SNV	93929	93929	YBL067C	93639	95882	-1	MisSense	G->S	C	T	['UBP13']	['Putative ubiquitin carboxyl-terminal hydrolase, ubiquitin-specific protease that cleaves ubiquitin-protein fusions']	52	4800
463	dnadiffSNV	chrII	SNV	95078	95078	YBL067C	93639	95882	-1	MisSense	K->E	T	C	['UBP13']	['Putative ubiquitin carboxyl-terminal hydrolase, ubiquitin-specific protease that cleaves ubiquitin-protein fusions']	15	5949
464	dnadiffSNV	chrII	SNV	95093	95093	YBL067C	93639	95882	-1	MisSense	I->L	T	G	['UBP13']	['Putative ubiquitin carboxyl-terminal hydrolase, ubiquitin-specific protease that cleaves ubiquitin-protein fusions']	15	5964
465	dnadiffSNV	chrII	SNV	95270	95270	YBL067C	93639	95882	-1	MisSense	G->S	C	T	['UBP13']	['Putative ubiquitin carboxyl-terminal hydrolase, ubiquitin-specific protease that cleaves ubiquitin-protein fusions']	73	6141
467	dnadiffSNV	chrII	SNV	95360	95360	YBL067C	93639	95882	-1	MisSense	S->P	A	G	['UBP13']	['Putative ubiquitin carboxyl-terminal hydrolase, ubiquitin-specific protease that cleaves ubiquitin-protein fusions']	16	6231
474	dnadiffSNV	chrII	SNV	97341	97341	YBL066C	96669	100115	-1	MisSense	I->M	T	C	['SEF1']	['Putative transcription factor, has homolog in Kluyveromyces lactis']	4	8210
475	dnadiffSNV	chrII	SNV	97345	97345	YBL066C	96669	100115	-1	MisSense	D->G	T	C	['SEF1']	['Putative transcription factor, has homolog in Kluyveromyces lactis']	4	8214
479	dnadiffSNV	chrII	SNV	97676	97676	YBL066C	96669	100115	-1	MisSense	T->A	T	C	['SEF1']	['Putative transcription factor, has homolog in Kluyveromyces lactis']	86	8545
482	dnadiffSNV	chrII	SNV	98470	98470	YBL066C	96669	100115	-1	MisSense	H->L	T	A	['SEF1']	['Putative transcription factor, has homolog in Kluyveromyces lactis']	98	9339
488	dnadiffSNV	chrII	SNV	99188	99188	YBL066C	96669	100115	-1	MisSense	D->N	C	T	['SEF1']	['Putative transcription factor, has homolog in Kluyveromyces lactis']	40	10057
511	dnadiffSNV	chrII	SNV	104099	104099	YBL063W	101886	105221	1	MisSense	Q->H	A	C	['KIP1', 'CIN9']	['Kinesin-related motor protein required for mitotic spindle assembly, chromosome segregation, and 2 micron plasmid partitioning; functionally redundant with Cin8p for chromosomal but not plasmid functions']	143	11343
512	dnadiffSNV	chrII	SNV	104242	104242	YBL063W	101886	105221	1	MisSense	S->F	C	T	['KIP1', 'CIN9']	['Kinesin-related motor protein required for mitotic spindle assembly, chromosome segregation, and 2 micron plasmid partitioning; functionally redundant with Cin8p for chromosomal but not plasmid functions']	130	11200
516	dnadiffSNV	chrII	SNV	104490	104490	YBL063W	101886	105221	1	MisSense	I->V	A	G	['KIP1', 'CIN9']	['Kinesin-related motor protein required for mitotic spindle assembly, chromosome segregation, and 2 micron plasmid partitioning; functionally redundant with Cin8p for chromosomal but not plasmid functions']	22	10952
517	dnadiffSNV	chrII	SNV	104512	104512	YBL063W	101886	105221	1	MisSense	T->N	C	A	['KIP1', 'CIN9']	['Kinesin-related motor protein required for mitotic spindle assembly, chromosome segregation, and 2 micron plasmid partitioning; functionally redundant with Cin8p for chromosomal but not plasmid functions']	22	10930
518	dnadiffSNV	chrII	SNV	104537	104537	YBL063W	101886	105221	1	MisSense	I->M	A	G	['KIP1', 'CIN9']	['Kinesin-related motor protein required for mitotic spindle assembly, chromosome segregation, and 2 micron plasmid partitioning; functionally redundant with Cin8p for chromosomal but not plasmid functions']	25	10905
519	dnadiffSNV	chrII	SNV	104641	104641	YBL063W	101886	105221	1	MisSense	I->T	T	C	['KIP1', 'CIN9']	['Kinesin-related motor protein required for mitotic spindle assembly, chromosome segregation, and 2 micron plasmid partitioning; functionally redundant with Cin8p for chromosomal but not plasmid functions']	28	10801
522	dnadiffSNV	chrII	SNV	104809	104809	YBL063W	101886	105221	1	MisSense	E->G	A	G	['KIP1', 'CIN9']	['Kinesin-related motor protein required for mitotic spindle assembly, chromosome segregation, and 2 micron plasmid partitioning; functionally redundant with Cin8p for chromosomal but not plasmid functions']	10	10633
529	dnadiffSNV	chrII	SNV	105422	105422	YBL062W	105308	105688	1	MisSense	I->V	A	G	None	['Dubious open reading frame unlikely to encode a protein, based on available experimental and comparative sequence data']	27	10018
529	dnadiffSNV	chrII	SNV	105422	105422	YBL061C	105316	107406	-1	MisSense	I->T	A	G	['SKT5', 'CAL2', 'CHS4', 'CSD4']	['Activator of Chs3p (chitin synthase III), recruits Chs3p to the bud neck via interaction with Bni4p; has similarity to Shc1p, which activates Chs3p during sporulation']	27	10018
530	dnadiffSNV	chrII	SNV	105449	105449	YBL062W	105308	105688	1	MisSense	K->E	A	G	None	['Dubious open reading frame unlikely to encode a protein, based on available experimental and comparative sequence data']	27	9991
530	dnadiffSNV	chrII	SNV	105449	105449	YBL061C	105316	107406	-1	MisSense	L->S	A	G	['SKT5', 'CAL2', 'CHS4', 'CSD4']	['Activator of Chs3p (chitin synthase III), recruits Chs3p to the bud neck via interaction with Bni4p; has similarity to Shc1p, which activates Chs3p during sporulation']	27	9991
537	dnadiffSNV	chrII	SNV	107123	107123	YBL061C	105316	107406	-1	MisSense	V->D	A	T	['SKT5', 'CAL2', 'CHS4', 'CSD4']	['Activator of Chs3p (chitin synthase III), recruits Chs3p to the bud neck via interaction with Bni4p; has similarity to Shc1p, which activates Chs3p during sporulation']	13	8317
538	dnadiffSNV	chrII	SNV	107136	107136	YBL061C	105316	107406	-1	MisSense	E->K	C	T	['SKT5', 'CAL2', 'CHS4', 'CSD4']	['Activator of Chs3p (chitin synthase III), recruits Chs3p to the bud neck via interaction with Bni4p; has similarity to Shc1p, which activates Chs3p during sporulation']	13	8304
546	dnadiffSNV	chrII	SNV	108149	108149	YBL060W	107932	109995	1	MisSense	T->I	C	T	['YEL1']	['Guanine nucleotide exchange factor specific for Arf3p; localized to the bud neck and tip; required for localization of Arf3p to the bud neck and tip']	90	7291
547	dnadiffSNV	chrII	SNV	108239	108239	YBL060W	107932	109995	1	MisSense	S->L	C	T	['YEL1']	['Guanine nucleotide exchange factor specific for Arf3p; localized to the bud neck and tip; required for localization of Arf3p to the bud neck and tip']	64	7201
553	dnadiffSNV	chrII	SNV	108452	108452	YBL060W	107932	109995	1	MisSense	I->K	T	A	['YEL1']	['Guanine nucleotide exchange factor specific for Arf3p; localized to the bud neck and tip; required for localization of Arf3p to the bud neck and tip']	44	6988
557	dnadiffSNV	chrII	SNV	108764	108764	YBL060W	107932	109995	1	MisSense	I->T	T	C	['YEL1']	['Guanine nucleotide exchange factor specific for Arf3p; localized to the bud neck and tip; required for localization of Arf3p to the bud neck and tip']	58	6676
560	dnadiffSNV	chrII	SNV	109135	109135	YBL060W	107932	109995	1	MisSense	P->S	C	T	['YEL1']	['Guanine nucleotide exchange factor specific for Arf3p; localized to the bud neck and tip; required for localization of Arf3p to the bud neck and tip']	62	6305
562	dnadiffSNV	chrII	SNV	109488	109488	YBL060W	107932	109995	1	MisSense	N->K	T	G	['YEL1']	['Guanine nucleotide exchange factor specific for Arf3p; localized to the bud neck and tip; required for localization of Arf3p to the bud neck and tip']	291	5952
579	dnadiffSNV	chrII	SNV	111999	111999	YBL058W	111437	112708	1	MisSense	F->S	T	C	['SHP1', 'UBX1']	['UBX (ubiquitin regulatory X) domain-containing protein that regulates Glc7p phosphatase activity and interacts with Cdc48p; interacts with ubiquitylated proteins in vivo and is required for degradation of a ubiquitylated model substrate']	19	3441
580	dnadiffSNV	chrII	SNV	112018	112018	YBL058W	111437	112708	1	MisSense	H->Q	T	G	['SHP1', 'UBX1']	['UBX (ubiquitin regulatory X) domain-containing protein that regulates Glc7p phosphatase activity and interacts with Cdc48p; interacts with ubiquitylated proteins in vivo and is required for degradation of a ubiquitylated model substrate']	19	3422
581	dnadiffSNV	chrII	SNV	112335	112335	YBL058W	111437	112708	1	MisSense	T->K	C	A	['SHP1', 'UBX1']	['UBX (ubiquitin regulatory X) domain-containing protein that regulates Glc7p phosphatase activity and interacts with Cdc48p; interacts with ubiquitylated proteins in vivo and is required for degradation of a ubiquitylated model substrate']	64	3105
583	dnadiffSNV	chrII	SNV	112457	112457	YBL058W	111437	112708	1	MisSense	D->N	G	A	['SHP1', 'UBX1']	['UBX (ubiquitin regulatory X) domain-containing protein that regulates Glc7p phosphatase activity and interacts with Cdc48p; interacts with ubiquitylated proteins in vivo and is required for degradation of a ubiquitylated model substrate']	58	2983
584	dnadiffSNV	chrII	SNV	112527	112527	YBL058W	111437	112708	1	MisSense	H->R	A	G	['SHP1', 'UBX1']	['UBX (ubiquitin regulatory X) domain-containing protein that regulates Glc7p phosphatase activity and interacts with Cdc48p; interacts with ubiquitylated proteins in vivo and is required for degradation of a ubiquitylated model substrate']	70	2913
588	dnadiffSNV	chrII	SNV	113336	113336	YBL057C	112801	113427	-1	MisSense	T->M	G	A	['PTH2']	['One of two (see also PTH1) mitochondrially-localized peptidyl-tRNA hydrolases; negatively regulates the ubiquitin-proteasome pathway via interactions with ubiquitin-like ubiquitin-associated proteins; dispensable for cell growth']	100	2104
598	dnadiffSNV	chrII	SNV	115635	115635	YBL055C	115573	116829	-1	MisSense	V->M	C	T	['Tat-D']	["3'-->5' exonuclease and endonuclease with a possible role in apoptosis; has similarity to mammalian and C. elegans apoptotic nucleases"]	2	192
599	dnadiffSNV	chrII	SNV	115637	115637	YBL055C	115573	116829	-1	MisSense	D->G	T	C	['Tat-D']	["3'-->5' exonuclease and endonuclease with a possible role in apoptosis; has similarity to mammalian and C. elegans apoptotic nucleases"]	2	194
600	dnadiffSNV	chrII	SNV	115719	115719	YBL055C	115573	116829	-1	MisSense	A->S	C	A	['Tat-D']	["3'-->5' exonuclease and endonuclease with a possible role in apoptosis; has similarity to mammalian and C. elegans apoptotic nucleases"]	82	276
602	dnadiffSNV	chrII	SNV	116084	116084	YBL055C	115573	116829	-1	MisSense	R->K	C	T	['Tat-D']	["3'-->5' exonuclease and endonuclease with a possible role in apoptosis; has similarity to mammalian and C. elegans apoptotic nucleases"]	18	641
603	dnadiffSNV	chrII	SNV	116102	116102	YBL055C	115573	116829	-1	MisSense	A->V	G	A	['Tat-D']	["3'-->5' exonuclease and endonuclease with a possible role in apoptosis; has similarity to mammalian and C. elegans apoptotic nucleases"]	5	659
605	dnadiffSNV	chrII	SNV	116168	116168	YBL055C	115573	116829	-1	MisSense	Y->F	T	A	['Tat-D']	["3'-->5' exonuclease and endonuclease with a possible role in apoptosis; has similarity to mammalian and C. elegans apoptotic nucleases"]	61	725
612	dnadiffSNV	chrII	SNV	116766	116766	YBL055C	115573	116829	-1	MisSense	T->A	T	C	['Tat-D']	["3'-->5' exonuclease and endonuclease with a possible role in apoptosis; has similarity to mammalian and C. elegans apoptotic nucleases"]	59	1323
619	dnadiffSNV	chrII	SNV	118304	118304	YBL054W	117589	119166	1	MisSense	A->V	C	T	['TOD6', 'PBF1']	['PAC motif binding protein involved in rRNA and ribosome biogenesis; subunit of the RPD3L histone deacetylase complex; Myb-like HTH transcription factor, similar to Dot6p; hypophosphorylated by rapamycin treatment in a Sch9p-dependent manne']	66	2859
620	dnadiffSNV	chrII	SNV	118370	118370	YBL054W	117589	119166	1	MisSense	N->S	A	G	['TOD6', 'PBF1']	['PAC motif binding protein involved in rRNA and ribosome biogenesis; subunit of the RPD3L histone deacetylase complex; Myb-like HTH transcription factor, similar to Dot6p; hypophosphorylated by rapamycin treatment in a Sch9p-dependent manne']	66	2925
621	dnadiffSNV	chrII	SNV	118921	118921	YBL054W	117589	119166	1	MisSense	R->C	C	T	['TOD6', 'PBF1']	['PAC motif binding protein involved in rRNA and ribosome biogenesis; subunit of the RPD3L histone deacetylase complex; Myb-like HTH transcription factor, similar to Dot6p; hypophosphorylated by rapamycin treatment in a Sch9p-dependent manne']	32	3476
624	dnadiffSNV	chrII	SNV	119450	119450	YBL053W	119335	119709	1	MisSense	S->F	C	T	None	['Dubious open reading frame unlikely to encode a protein, based on available experimental and comparative sequence data']	40	4005
624	dnadiffSNV	chrII	SNV	119450	119450	YBL052C	119379	121874	-1	MisSense	E->K	C	T	['SAS3']	['Histone acetyltransferase catalytic subunit of NuA3 complex that acetylates histone H3, involved in transcriptional silencing; homolog of the mammalian MOZ proto-oncogene; mutant has aneuploidy tolerance; sas3gcn5 double mutation is lethal']	40	4005
627	dnadiffSNV	chrII	SNV	119918	119918	YBL052C	119379	121874	-1	MisSense	T->P	T	G	['SAS3']	['Histone acetyltransferase catalytic subunit of NuA3 complex that acetylates histone H3, involved in transcriptional silencing; homolog of the mammalian MOZ proto-oncogene; mutant has aneuploidy tolerance; sas3gcn5 double mutation is lethal']	16	4473
629	dnadiffSNV	chrII	SNV	120122	120122	YBL052C	119379	121874	-1	MisSense	M->V	T	C	['SAS3']	['Histone acetyltransferase catalytic subunit of NuA3 complex that acetylates histone H3, involved in transcriptional silencing; homolog of the mammalian MOZ proto-oncogene; mutant has aneuploidy tolerance; sas3gcn5 double mutation is lethal']	188	4677
630	dnadiffSNV	chrII	SNV	120369	120369	YBL052C	119379	121874	-1	MisSense	I->M	G	C	['SAS3']	['Histone acetyltransferase catalytic subunit of NuA3 complex that acetylates histone H3, involved in transcriptional silencing; homolog of the mammalian MOZ proto-oncogene; mutant has aneuploidy tolerance; sas3gcn5 double mutation is lethal']	58	4924
631	dnadiffSNV	chrII	SNV	120427	120427	YBL052C	119379	121874	-1	MisSense	R->K	C	T	['SAS3']	['Histone acetyltransferase catalytic subunit of NuA3 complex that acetylates histone H3, involved in transcriptional silencing; homolog of the mammalian MOZ proto-oncogene; mutant has aneuploidy tolerance; sas3gcn5 double mutation is lethal']	58	4982
635	dnadiffSNV	chrII	SNV	121333	121333	YBL052C	119379	121874	-1	MisSense	N->S	T	C	['SAS3']	['Histone acetyltransferase catalytic subunit of NuA3 complex that acetylates histone H3, involved in transcriptional silencing; homolog of the mammalian MOZ proto-oncogene; mutant has aneuploidy tolerance; sas3gcn5 double mutation is lethal']	88	5888
637	dnadiffSNV	chrII	SNV	121576	121576	YBL052C	119379	121874	-1	MisSense	S->T	C	G	['SAS3']	['Histone acetyltransferase catalytic subunit of NuA3 complex that acetylates histone H3, involved in transcriptional silencing; homolog of the mammalian MOZ proto-oncogene; mutant has aneuploidy tolerance; sas3gcn5 double mutation is lethal']	67	6131
638	dnadiffSNV	chrII	SNV	121643	121643	YBL052C	119379	121874	-1	MisSense	S->P	A	G	['SAS3']	['Histone acetyltransferase catalytic subunit of NuA3 complex that acetylates histone H3, involved in transcriptional silencing; homolog of the mammalian MOZ proto-oncogene; mutant has aneuploidy tolerance; sas3gcn5 double mutation is lethal']	67	6198
645	dnadiffSNV	chrII	SNV	123103	123103	YBL051C	122753	124759	-1	MisSense	T->S	T	A	['PIN4', 'MDT1']	['Protein involved in G2/M phase progression and response to DNA damage, interacts with Rad53p; contains an RNA recognition motif, a nuclear localization signal, and several SQ/TQ cluster domains; hyperphosphorylated in response to DNA damage']	95	7655
649	dnadiffSNV	chrII	SNV	123940	123940	YBL051C	122753	124759	-1	MisSense	A->T	C	T	['PIN4', 'MDT1']	['Protein involved in G2/M phase progression and response to DNA damage, interacts with Rad53p; contains an RNA recognition motif, a nuclear localization signal, and several SQ/TQ cluster domains; hyperphosphorylated in response to DNA damage']	140	8492
650	dnadiffSNV	chrII	SNV	124174	124174	YBL051C	122753	124759	-1	MisSense	D->H	C	G	['PIN4', 'MDT1']	['Protein involved in G2/M phase progression and response to DNA damage, interacts with Rad53p; contains an RNA recognition motif, a nuclear localization signal, and several SQ/TQ cluster domains; hyperphosphorylated in response to DNA damage']	112	8726
655	dnadiffSNV	chrII	SNV	124617	124617	YBL051C	122753	124759	-1	MisSense	V->A	A	G	['PIN4', 'MDT1']	['Protein involved in G2/M phase progression and response to DNA damage, interacts with Rad53p; contains an RNA recognition motif, a nuclear localization signal, and several SQ/TQ cluster domains; hyperphosphorylated in response to DNA damage']	43	9169
665	dnadiffSNV	chrII	SNV	126921	126921	YBL049W	126828	127244	1	MisSense	H->Y	C	T	['MOH1']	['Protein of unknown function, has homology to kinase Snf7p; not required for growth on nonfermentable carbon sources; essential for survival in stationary phase']	346	11471
670	dnadiffSNV	chrII	SNV	128244	128244	YBL047C	127895	132040	-1	MisSense	T->N	G	T	['EDE1', 'BUD15']	['Key endocytic protein involved in a network of interactions with other endocytic proteins, binds membranes in a ubiquitin-dependent manner, may also bind ubiquitinated membrane-associated proteins']	4	12793
671	dnadiffSNV	chrII	SNV	128248	128248	YBL047C	127895	132040	-1	MisSense	P->S	G	A	['EDE1', 'BUD15']	['Key endocytic protein involved in a network of interactions with other endocytic proteins, binds membranes in a ubiquitin-dependent manner, may also bind ubiquitinated membrane-associated proteins']	4	12797
672	dnadiffSNV	chrII	SNV	128257	128257	YBL047C	127895	132040	-1	MisSense	S->P	A	G	['EDE1', 'BUD15']	['Key endocytic protein involved in a network of interactions with other endocytic proteins, binds membranes in a ubiquitin-dependent manner, may also bind ubiquitinated membrane-associated proteins']	9	12806
673	dnadiffSNV	chrII	SNV	128479	128479	YBL047C	127895	132040	-1	MisSense	K->Q	T	G	['EDE1', 'BUD15']	['Key endocytic protein involved in a network of interactions with other endocytic proteins, binds membranes in a ubiquitin-dependent manner, may also bind ubiquitinated membrane-associated proteins']	1	13028
676	dnadiffSNV	chrII	SNV	128547	128547	YBL047C	127895	132040	-1	MisSense	I->T	A	G	['EDE1', 'BUD15']	['Key endocytic protein involved in a network of interactions with other endocytic proteins, binds membranes in a ubiquitin-dependent manner, may also bind ubiquitinated membrane-associated proteins']	34	13096
682	dnadiffSNV	chrII	SNV	129324	129324	YBL047C	127895	132040	-1	MisSense	T->N	G	T	['EDE1', 'BUD15']	['Key endocytic protein involved in a network of interactions with other endocytic proteins, binds membranes in a ubiquitin-dependent manner, may also bind ubiquitinated membrane-associated proteins']	16	13873
688	dnadiffSNV	chrII	SNV	130407	130407	YBL047C	127895	132040	-1	MisSense	V->A	A	G	['EDE1', 'BUD15']	['Key endocytic protein involved in a network of interactions with other endocytic proteins, binds membranes in a ubiquitin-dependent manner, may also bind ubiquitinated membrane-associated proteins']	58	14956
694	dnadiffSNV	chrII	SNV	132460	132460	YBL046W	132424	133749	1	MisSense	M->V	A	G	['PSY4']	['Putative regulatory subunit of an evolutionarily conserved protein phosphatase; localization is cell-cycle dependent and regulated by Cdc28p phosphorylation; required for cisplatin resistance; homolog of mammalian R2']	116	17009
699	dnadiffSNV	chrII	SNV	133163	133163	YBL046W	132424	133749	1	MisSense	S->T	G	C	['PSY4']	['Putative regulatory subunit of an evolutionarily conserved protein phosphatase; localization is cell-cycle dependent and regulated by Cdc28p phosphorylation; required for cisplatin resistance; homolog of mammalian R2']	56	17739
702	dnadiffSNV	chrII	SNV	133595	133595	YBL046W	132424	133749	1	MisSense	H->R	A	G	['PSY4']	['Putative regulatory subunit of an evolutionarily conserved protein phosphatase; localization is cell-cycle dependent and regulated by Cdc28p phosphorylation; required for cisplatin resistance; homolog of mammalian R2']	5	18171
703	dnadiffSNV	chrII	SNV	133612	133612	YBL046W	132424	133749	1	MisSense	R->G	A	G	['PSY4']	['Putative regulatory subunit of an evolutionarily conserved protein phosphatase; localization is cell-cycle dependent and regulated by Cdc28p phosphorylation; required for cisplatin resistance; homolog of mammalian R2']	17	18188
704	dnadiffSNV	chrII	SNV	133654	133654	YBL046W	132424	133749	1	MisSense	S->T	T	A	['PSY4']	['Putative regulatory subunit of an evolutionarily conserved protein phosphatase; localization is cell-cycle dependent and regulated by Cdc28p phosphorylation; required for cisplatin resistance; homolog of mammalian R2']	42	18230
713	dnadiffSNV	chrII	SNV	136064	136064	YBL044W	135998	136366	1	MisSense	A->T	G	A	None	['Putative protein of unknown function; YBL044W is not an essential protein']	23	20629
716	dnadiffSNV	chrII	SNV	136976	136976	YBL043W	136688	137461	1	MisSense	E->K	G	A	['ECM13']	['Non-essential protein of unknown function; induced by treatment with 8-methoxypsoralen and UVA irradiation']	136	21538
717	dnadiffSNV	chrII	SNV	137126	137126	YBL043W	136688	137461	1	MisSense	D->N	G	A	['ECM13']	['Non-essential protein of unknown function; induced by treatment with 8-methoxypsoralen and UVA irradiation']	146	21688
719	dnadiffSNV	chrII	SNV	137392	137392	YBL043W	136688	137461	1	MisSense	E->D	G	C	['ECM13']	['Non-essential protein of unknown function; induced by treatment with 8-methoxypsoralen and UVA irradiation']	120	21954
733	dnadiffSNV	chrII	SNV	138346	138346	YBL042C	138341	140260	-1	MisSense	I->V	T	C	['FUI1']	['High affinity uridine permease, localizes to the plasma membrane; also mediates low but significant transport of the cytotoxic nucleoside analog 5-fluorouridine; not involved in uracil transport']	12	21508
734	dnadiffSNV	chrII	SNV	138529	138529	YBL042C	138341	140260	-1	MisSense	L->I	G	T	['FUI1']	['High affinity uridine permease, localizes to the plasma membrane; also mediates low but significant transport of the cytotoxic nucleoside analog 5-fluorouridine; not involved in uracil transport']	157	21325
740	dnadiffSNV	chrII	SNV	139949	139949	YBL042C	138341	140260	-1	MisSense	Q->H	C	G	['FUI1']	['High affinity uridine permease, localizes to the plasma membrane; also mediates low but significant transport of the cytotoxic nucleoside analog 5-fluorouridine; not involved in uracil transport']	72	19905
742	dnadiffSNV	chrII	SNV	140131	140131	YBL042C	138341	140260	-1	MisSense	I->V	T	C	['FUI1']	['High affinity uridine permease, localizes to the plasma membrane; also mediates low but significant transport of the cytotoxic nucleoside analog 5-fluorouridine; not involved in uracil transport']	110	19723
804	dnadiffSNV	chrII	SNV	199753	199753	YBL014C	199064	201748	-1	MisSense	S->A	A	C	['RRN6']	['Component of the core factor (CF) rDNA transcription factor complex; CF is required for transcription of 35S rRNA genes by RNA polymerase I and is composed of Rrn6p, Rrn7p, and Rrn11p']	9	1748
805	dnadiffSNV	chrII	SNV	199762	199762	YBL014C	199064	201748	-1	MisSense	L->V	A	C	['RRN6']	['Component of the core factor (CF) rDNA transcription factor complex; CF is required for transcription of 35S rRNA genes by RNA polymerase I and is composed of Rrn6p, Rrn7p, and Rrn11p']	9	1757
807	dnadiffSNV	chrII	SNV	200008	200008	YBL014C	199064	201748	-1	MisSense	A->T	C	T	['RRN6']	['Component of the core factor (CF) rDNA transcription factor complex; CF is required for transcription of 35S rRNA genes by RNA polymerase I and is composed of Rrn6p, Rrn7p, and Rrn11p']	152	2003
808	dnadiffSNV	chrII	SNV	200227	200227	YBL014C	199064	201748	-1	MisSense	I->V	T	C	['RRN6']	['Component of the core factor (CF) rDNA transcription factor complex; CF is required for transcription of 35S rRNA genes by RNA polymerase I and is composed of Rrn6p, Rrn7p, and Rrn11p']	49	2222
813	dnadiffSNV	chrII	SNV	201003	201003	YBL014C	199064	201748	-1	MisSense	G->E	C	T	['RRN6']	['Component of the core factor (CF) rDNA transcription factor complex; CF is required for transcription of 35S rRNA genes by RNA polymerase I and is composed of Rrn6p, Rrn7p, and Rrn11p']	367	2998
814	dnadiffSNV	chrII	SNV	201456	201456	YBL014C	199064	201748	-1	MisSense	D->G	T	C	['RRN6']	['Component of the core factor (CF) rDNA transcription factor complex; CF is required for transcription of 35S rRNA genes by RNA polymerase I and is composed of Rrn6p, Rrn7p, and Rrn11p']	86	3454
816	dnadiffSNV	chrII	SNV	203566	203566	YBL012C	203406	203807	-1	MisSense	K->R	T	C	None	['Dubious open reading frame unlikely to encode a protein, based on available experimental and comparative sequence data']	344	5564
816	dnadiffSNV	chrII	SNV	203566	203566	YBL011W	203538	205817	1	MisSense	F->S	T	C	['SCT1', 'GAT2']	['Glycerol 3-phosphate/dihydroxyacetone phosphate dual substrate-specific sn-1 acyltransferase of the glycerolipid biosynthesis pathway, prefers 16-carbon fatty acids, similar to Gpt2p, gene is constitutively transcribed']	344	5564
817	dnadiffSNV	chrII	SNV	203910	203910	YBL011W	203538	205817	1	MisSense	P->A	C	G	['SCT1', 'GAT2']	['Glycerol 3-phosphate/dihydroxyacetone phosphate dual substrate-specific sn-1 acyltransferase of the glycerolipid biosynthesis pathway, prefers 16-carbon fatty acids, similar to Gpt2p, gene is constitutively transcribed']	276	5908
818	dnadiffSNV	chrII	SNV	204186	204186	YBL011W	203538	205817	1	MisSense	L->I	C	A	['SCT1', 'GAT2']	['Glycerol 3-phosphate/dihydroxyacetone phosphate dual substrate-specific sn-1 acyltransferase of the glycerolipid biosynthesis pathway, prefers 16-carbon fatty acids, similar to Gpt2p, gene is constitutively transcribed']	218	6184
821	dnadiffSNV	chrII	SNV	204507	204507	YBL011W	203538	205817	1	MisSense	P->S	C	T	['SCT1', 'GAT2']	['Glycerol 3-phosphate/dihydroxyacetone phosphate dual substrate-specific sn-1 acyltransferase of the glycerolipid biosynthesis pathway, prefers 16-carbon fatty acids, similar to Gpt2p, gene is constitutively transcribed']	29	6505
836	dnadiffSNV	chrII	SNV	208607	208607	YBL009W	207194	209224	1	MisSense	V->L	G	T	['ALK2']	['Protein kinase; accumulation and phosphorylation are periodic during the cell cycle; phosphorylated in response to DNA damage; contains characteristic motifs for degradation via the APC pathway; similar to Alk1p and to mammalian haspins']	41	10599
849	dnadiffSNV	chrII	SNV	210974	210974	YBL008W	209653	212175	1	MisSense	L->P	T	C	['HIR1']	['Subunit of the HIR complex, a nucleosome assembly complex involved in regulation of histone gene transcription; contributes to nucleosome formation, heterochromatic gene silencing, and formation of functional kinetochores']	217	10147
850	dnadiffSNV	chrII	SNV	211191	211191	YBL008W	209653	212175	1	MisSense	I->M	C	G	['HIR1']	['Subunit of the HIR complex, a nucleosome assembly complex involved in regulation of histone gene transcription; contributes to nucleosome formation, heterochromatic gene silencing, and formation of functional kinetochores']	79	9930
854	dnadiffSNV	chrII	SNV	211895	211895	YBL008W	209653	212175	1	MisSense	V->A	T	C	['HIR1']	['Subunit of the HIR complex, a nucleosome assembly complex involved in regulation of histone gene transcription; contributes to nucleosome formation, heterochromatic gene silencing, and formation of functional kinetochores']	119	9226
860	dnadiffSNV	chrII	SNV	212810	212810	YBL007C	212632	216366	-1	MisSense	D->G	T	C	['SLA1']	['Cytoskeletal protein binding protein required for assembly of the cortical actin cytoskeleton; interacts with proteins regulating actin dynamics and proteins required for endocytosis; found in the nucleus and cell cortex; has 3 SH3 domains']	7	8309
861	dnadiffSNV	chrII	SNV	212877	212877	YBL007C	212632	216366	-1	MisSense	M->L	T	G	['SLA1']	['Cytoskeletal protein binding protein required for assembly of the cortical actin cytoskeleton; interacts with proteins regulating actin dynamics and proteins required for endocytosis; found in the nucleus and cell cortex; has 3 SH3 domains']	5	8242
862	dnadiffSNV	chrII	SNV	212882	212882	YBL007C	212632	216366	-1	MisSense	L->P	A	G	['SLA1']	['Cytoskeletal protein binding protein required for assembly of the cortical actin cytoskeleton; interacts with proteins regulating actin dynamics and proteins required for endocytosis; found in the nucleus and cell cortex; has 3 SH3 domains']	4	8237
863	dnadiffSNV	chrII	SNV	212886	212886	YBL007C	212632	216366	-1	MisSense	E->Q	C	G	['SLA1']	['Cytoskeletal protein binding protein required for assembly of the cortical actin cytoskeleton; interacts with proteins regulating actin dynamics and proteins required for endocytosis; found in the nucleus and cell cortex; has 3 SH3 domains']	4	8233
865	dnadiffSNV	chrII	SNV	213376	213376	YBL007C	212632	216366	-1	MisSense	M->I	C	A	['SLA1']	['Cytoskeletal protein binding protein required for assembly of the cortical actin cytoskeleton; interacts with proteins regulating actin dynamics and proteins required for endocytosis; found in the nucleus and cell cortex; has 3 SH3 domains']	21	7743
868	dnadiffSNV	chrII	SNV	213710	213710	YBL007C	212632	216366	-1	MisSense	R->K	C	T	['SLA1']	['Cytoskeletal protein binding protein required for assembly of the cortical actin cytoskeleton; interacts with proteins regulating actin dynamics and proteins required for endocytosis; found in the nucleus and cell cortex; has 3 SH3 domains']	18	7409
869	dnadiffSNV	chrII	SNV	213728	213728	YBL007C	212632	216366	-1	MisSense	D->A	T	G	['SLA1']	['Cytoskeletal protein binding protein required for assembly of the cortical actin cytoskeleton; interacts with proteins regulating actin dynamics and proteins required for endocytosis; found in the nucleus and cell cortex; has 3 SH3 domains']	18	7391
872	dnadiffSNV	chrII	SNV	214467	214467	YBL007C	212632	216366	-1	MisSense	V->I	C	T	['SLA1']	['Cytoskeletal protein binding protein required for assembly of the cortical actin cytoskeleton; interacts with proteins regulating actin dynamics and proteins required for endocytosis; found in the nucleus and cell cortex; has 3 SH3 domains']	89	6652
880	dnadiffSNV	chrII	SNV	216051	216051	YBL007C	212632	216366	-1	MisSense	A->T	C	T	['SLA1']	['Cytoskeletal protein binding protein required for assembly of the cortical actin cytoskeleton; interacts with proteins regulating actin dynamics and proteins required for endocytosis; found in the nucleus and cell cortex; has 3 SH3 domains']	62	5068
884	dnadiffSNV	chrII	SNV	216631	216631	YBL006C	216587	217129	-1	MisSense	S->P	A	G	['LDB7', 'RSC14']	['Component of the RSC chromatin remodeling complex; interacts with Rsc3p, Rsc30p, Npl6p, and Htl1p to form a module important for a broad range of RSC functions']	90	4488
888	dnadiffSNV	chrII	SNV	217015	217015	YBL006C	216587	217129	-1	MisSense	H->D	G	C	['LDB7', 'RSC14']	['Component of the RSC chromatin remodeling complex; interacts with Rsc3p, Rsc30p, Npl6p, and Htl1p to form a module important for a broad range of RSC functions']	53	4104
895	dnadiffSNV	chrII	SNV	218557	218557	YBL005W	217470	220400	1	MisSense	S->L	C	T	['PDR3', 'AMY2', 'TPE2']	['Transcriptional activator of the pleiotropic drug resistance network, regulates expression of ATP-binding cassette (ABC) transporters through binding to cis-acting sites known as PDREs (PDR responsive elements)']	67	2562
904	dnadiffSNV	chrII	SNV	220122	220122	YBL005W	217470	220400	1	MisSense	A->T	G	A	['PDR3', 'AMY2', 'TPE2']	['Transcriptional activator of the pleiotropic drug resistance network, regulates expression of ATP-binding cassette (ABC) transporters through binding to cis-acting sites known as PDREs (PDR responsive elements)']	14	997
936	dnadiffSNV	chrII	SNV	228251	228251	YBL004W	227636	235117	1	MisSense	S->P	T	C	['UTP20']	['Component of the small-subunit (SSU) processome, which is involved in the biogenesis of the 18S rRNA']	19	1445
937	dnadiffSNV	chrII	SNV	228645	228645	YBL004W	227636	235117	1	MisSense	T->I	C	T	['UTP20']	['Component of the small-subunit (SSU) processome, which is involved in the biogenesis of the 18S rRNA']	202	1839
940	dnadiffSNV	chrII	SNV	229968	229968	YBL004W	227636	235117	1	MisSense	A->V	C	T	['UTP20']	['Component of the small-subunit (SSU) processome, which is involved in the biogenesis of the 18S rRNA']	69	3162
941	dnadiffSNV	chrII	SNV	230037	230037	YBL004W	227636	235117	1	MisSense	Y->F	A	T	['UTP20']	['Component of the small-subunit (SSU) processome, which is involved in the biogenesis of the 18S rRNA']	69	3231
942	dnadiffSNV	chrII	SNV	231704	231704	YBL004W	227636	235117	1	MisSense	N->D	A	G	['UTP20']	['Component of the small-subunit (SSU) processome, which is involved in the biogenesis of the 18S rRNA']	133	4898
943	dnadiffSNV	chrII	SNV	231837	231837	YBL004W	227636	235117	1	MisSense	N->S	A	G	['UTP20']	['Component of the small-subunit (SSU) processome, which is involved in the biogenesis of the 18S rRNA']	56	5031
944	dnadiffSNV	chrII	SNV	231893	231893	YBL004W	227636	235117	1	MisSense	V->L	G	C	['UTP20']	['Component of the small-subunit (SSU) processome, which is involved in the biogenesis of the 18S rRNA']	56	5087
946	dnadiffSNV	chrII	SNV	232528	232528	YBL004W	227636	235117	1	MisSense	F->L	C	A	['UTP20']	['Component of the small-subunit (SSU) processome, which is involved in the biogenesis of the 18S rRNA']	90	5722
953	dnadiffSNV	chrII	SNV	235113	235113	YBL004W	227636	235117	1	MisSense	A->V	C	T	['UTP20']	['Component of the small-subunit (SSU) processome, which is involved in the biogenesis of the 18S rRNA']	122	8307
991	dnadiffSNV	chrII	SNV	239528	239528	YBR001C	238941	241283	-1	MisSense	Y->D	A	C	['NTH2']	['Putative neutral trehalase, required for thermotolerance and may mediate resistance to other cellular stresses']	69	12720
992	dnadiffSNV	chrII	SNV	239597	239597	YBR001C	238941	241283	-1	MisSense	E->K	C	T	['NTH2']	['Putative neutral trehalase, required for thermotolerance and may mediate resistance to other cellular stresses']	69	12789
994	dnadiffSNV	chrII	SNV	239837	239837	YBR001C	238941	241283	-1	MisSense	E->K	C	T	['NTH2']	['Putative neutral trehalase, required for thermotolerance and may mediate resistance to other cellular stresses']	62	13029
995	dnadiffSNV	chrII	SNV	239951	239951	YBR001C	238941	241283	-1	MisSense	S->P	A	G	['NTH2']	['Putative neutral trehalase, required for thermotolerance and may mediate resistance to other cellular stresses']	37	13143
998	dnadiffSNV	chrII	SNV	240048	240048	YBR001C	238941	241283	-1	MisSense	L->F	C	A	['NTH2']	['Putative neutral trehalase, required for thermotolerance and may mediate resistance to other cellular stresses']	54	13240
1008	dnadiffSNV	chrII	SNV	244064	244064	YBR003W	242809	244230	1	MisSense	K->R	A	G	['COQ1']	['Hexaprenyl pyrophosphate synthetase, catalyzes the first step in ubiquinone (coenzyme Q) biosynthesis']	26	17256
1009	dnadiffSNV	chrII	SNV	244090	244090	YBR003W	242809	244230	1	MisSense	N->H	A	C	['COQ1']	['Hexaprenyl pyrophosphate synthetase, catalyzes the first step in ubiquinone (coenzyme Q) biosynthesis']	26	17282
1011	dnadiffSNV	chrII	SNV	245034	245034	YBR004C	244366	245667	-1	MisSense	A->T	C	T	['GPI18', 'FMP44']	['Functional ortholog of human PIG-V, which is a mannosyltransferase that transfers the second mannose in glycosylphosphatidylinositol biosynthesis; the authentic, non-tagged protein was localized to mitochondria']	39	18226
1012	dnadiffSNV	chrII	SNV	245073	245073	YBR004C	244366	245667	-1	MisSense	S->P	A	G	['GPI18', 'FMP44']	['Functional ortholog of human PIG-V, which is a mannosyltransferase that transfers the second mannose in glycosylphosphatidylinositol biosynthesis; the authentic, non-tagged protein was localized to mitochondria']	39	18265
1018	dnadiffSNV	chrII	SNV	246027	246027	YBR005W	245906	246547	1	MisSense	I->R	T	G	['RCR1', 'SSH6']	['Protein of the ER membrane involved in cell wall chitin deposition; may function in the endosomal-vacuolar trafficking pathway, helping determine whether plasma membrane proteins are degraded or routed to the plasma membrane']	150	19221
1030	dnadiffSNV	chrII	SNV	248159	248159	YBR006W	247010	248503	1	MisSense	S->T	T	A	['UGA2', 'UGA5']	['Succinate semialdehyde dehydrogenase involved in the utilization of gamma-aminobutyrate (GABA) as a nitrogen source; part of the 4-aminobutyrate and glutamate degradation pathways; localized to the cytoplasm']	265	21353
1034	dnadiffSNV	chrII	SNV	248918	248918	YBR007C	248806	251016	-1	MisSense	R->K	C	T	['DSF2']	['Deletion suppressor of mpt5 mutation']	62	22112
1036	dnadiffSNV	chrII	SNV	250316	250316	YBR007C	248806	251016	-1	MisSense	T->I	G	A	['DSF2']	['Deletion suppressor of mpt5 mutation']	221	23510
1058	dnadiffSNV	chrII	SNV	252589	252589	YBR008C	252563	254209	-1	MisSense	T->A	T	C	['FLR1']	['Plasma membrane multidrug transporter of the major facilitator superfamily, involved in efflux of fluconazole, diazaborine, benomyl, methotrexate, and other drugs; expression induced in cells treated with the mycotoxin patulin']	90	25781
1059	dnadiffSNV	chrII	SNV	253219	253219	YBR008C	252563	254209	-1	MisSense	L->F	G	A	['FLR1']	['Plasma membrane multidrug transporter of the major facilitator superfamily, involved in efflux of fluconazole, diazaborine, benomyl, methotrexate, and other drugs; expression induced in cells treated with the mycotoxin patulin']	630	26411
1097	dnadiffSNV	chrII	SNV	259158	259158	YBR012C	259147	259566	-1	MisSense	S->P	A	G	None	['Dubious open reading frame, unlikely to encode a functional protein; expression induced by iron-regulated transcriptional activator Aft2p']	77	32356
1098	dnadiffSNV	chrII	SNV	259235	259235	YBR012C	259147	259566	-1	MisSense	K->R	T	C	None	['Dubious open reading frame, unlikely to encode a functional protein; expression induced by iron-regulated transcriptional activator Aft2p']	77	32433
1099	dnadiffSNV	chrII	SNV	259417	259417	YBR012C	259147	259566	-1	MisSense	I->M	T	C	None	['Dubious open reading frame, unlikely to encode a functional protein; expression induced by iron-regulated transcriptional activator Aft2p']	2	32615
1100	dnadiffSNV	chrII	SNV	259419	259419	YBR012C	259147	259566	-1	MisSense	I->V	T	C	None	['Dubious open reading frame, unlikely to encode a functional protein; expression induced by iron-regulated transcriptional activator Aft2p']	2	32617
1102	dnadiffSNV	chrII	SNV	259540	259540	YBR012C	259147	259566	-1	MisSense	N->K	G	C	None	['Dubious open reading frame, unlikely to encode a functional protein; expression induced by iron-regulated transcriptional activator Aft2p']	17	32738
1103	dnadiffSNV	chrII	SNV	259557	259557	YBR012C	259147	259566	-1	MisSense	L->I	G	T	None	['Dubious open reading frame, unlikely to encode a functional protein; expression induced by iron-regulated transcriptional activator Aft2p']	17	32755
1106	dnadiffSNV	chrII	SNV	265538	265538	YBR013C	265492	265881	-1	MisSense	C->F	C	A	None	['Putative protein of unknown function, haploid deletion mutant exhibits synthetic phenotype with alpha-synuclein']	1	32814
1107	dnadiffSNV	chrII	SNV	265539	265539	YBR013C	265492	265881	-1	MisSense	C->R	A	G	None	['Putative protein of unknown function, haploid deletion mutant exhibits synthetic phenotype with alpha-synuclein']	1	32815
1108	dnadiffSNV	chrII	SNV	265548	265548	YBR013C	265492	265881	-1	MisSense	V->M	C	T	None	['Putative protein of unknown function, haploid deletion mutant exhibits synthetic phenotype with alpha-synuclein']	9	32824
1109	dnadiffSNV	chrII	SNV	265561	265561	YBR013C	265492	265881	-1	MisSense	K->N	C	G	None	['Putative protein of unknown function, haploid deletion mutant exhibits synthetic phenotype with alpha-synuclein']	4	32837
1110	dnadiffSNV	chrII	SNV	265565	265565	YBR013C	265492	265881	-1	MisSense	R->K	C	T	None	['Putative protein of unknown function, haploid deletion mutant exhibits synthetic phenotype with alpha-synuclein']	4	32841
1111	dnadiffSNV	chrII	SNV	265571	265571	YBR013C	265492	265881	-1	MisSense	A->V	G	A	None	['Putative protein of unknown function, haploid deletion mutant exhibits synthetic phenotype with alpha-synuclein']	6	32847
1112	dnadiffSNV	chrII	SNV	265584	265584	YBR013C	265492	265881	-1	MisSense	L->F	G	A	None	['Putative protein of unknown function, haploid deletion mutant exhibits synthetic phenotype with alpha-synuclein']	13	32860
1113	dnadiffSNV	chrII	SNV	265599	265599	YBR013C	265492	265881	-1	MisSense	A->T	C	T	None	['Putative protein of unknown function, haploid deletion mutant exhibits synthetic phenotype with alpha-synuclein']	14	32875
1114	dnadiffSNV	chrII	SNV	265613	265613	YBR013C	265492	265881	-1	MisSense	K->R	T	C	None	['Putative protein of unknown function, haploid deletion mutant exhibits synthetic phenotype with alpha-synuclein']	7	32889
1115	dnadiffSNV	chrII	SNV	265620	265620	YBR013C	265492	265881	-1	MisSense	I->V	T	C	None	['Putative protein of unknown function, haploid deletion mutant exhibits synthetic phenotype with alpha-synuclein']	2	32896
1116	dnadiffSNV	chrII	SNV	265622	265622	YBR013C	265492	265881	-1	MisSense	I->N	A	T	None	['Putative protein of unknown function, haploid deletion mutant exhibits synthetic phenotype with alpha-synuclein']	2	32898
1118	dnadiffSNV	chrII	SNV	265770	265770	YBR013C	265492	265881	-1	MisSense	N->Y	T	A	None	['Putative protein of unknown function, haploid deletion mutant exhibits synthetic phenotype with alpha-synuclein']	61	33046
1124	dnadiffSNV	chrII	SNV	267213	267213	YBR014C	266725	267336	-1	MisSense	H->Y	G	A	['GRX7']	['Cis-golgi localized monothiol glutaredoxin; more similar in activity to dithiol than other monothiol glutaredoxins; involved in the oxidative stress response; does not bind metal ions; functional overlap with GRX6']	186	33007
1129	dnadiffSNV	chrII	SNV	268167	268167	YBR015C	267710	269503	-1	MisSense	G->D	C	T	['MNN2', 'CRV4', 'LDB8', 'TTP1']	['Alpha-1,2-mannosyltransferase, responsible for addition of the first alpha-1,2-linked mannose to form the branches on the mannan backbone of oligosaccharides, localizes to an early Golgi compartment']	67	32053
1130	dnadiffSNV	chrII	SNV	268270	268270	YBR015C	267710	269503	-1	MisSense	S->P	A	G	['MNN2', 'CRV4', 'LDB8', 'TTP1']	['Alpha-1,2-mannosyltransferase, responsible for addition of the first alpha-1,2-linked mannose to form the branches on the mannan backbone of oligosaccharides, localizes to an early Golgi compartment']	49	31950
1132	dnadiffSNV	chrII	SNV	268398	268398	YBR015C	267710	269503	-1	MisSense	A->G	G	C	['MNN2', 'CRV4', 'LDB8', 'TTP1']	['Alpha-1,2-mannosyltransferase, responsible for addition of the first alpha-1,2-linked mannose to form the branches on the mannan backbone of oligosaccharides, localizes to an early Golgi compartment']	79	31822
1134	dnadiffSNV	chrII	SNV	268644	268644	YBR015C	267710	269503	-1	MisSense	T->K	G	T	['MNN2', 'CRV4', 'LDB8', 'TTP1']	['Alpha-1,2-mannosyltransferase, responsible for addition of the first alpha-1,2-linked mannose to form the branches on the mannan backbone of oligosaccharides, localizes to an early Golgi compartment']	154	31576
1140	dnadiffSNV	chrII	SNV	269013	269013	YBR015C	267710	269503	-1	MisSense	P->L	G	A	['MNN2', 'CRV4', 'LDB8', 'TTP1']	['Alpha-1,2-mannosyltransferase, responsible for addition of the first alpha-1,2-linked mannose to form the branches on the mannan backbone of oligosaccharides, localizes to an early Golgi compartment']	12	31207
1141	dnadiffSNV	chrII	SNV	269025	269025	YBR015C	267710	269503	-1	MisSense	T->N	G	T	['MNN2', 'CRV4', 'LDB8', 'TTP1']	['Alpha-1,2-mannosyltransferase, responsible for addition of the first alpha-1,2-linked mannose to form the branches on the mannan backbone of oligosaccharides, localizes to an early Golgi compartment']	1	31195
1142	dnadiffSNV	chrII	SNV	269026	269026	YBR015C	267710	269503	-1	MisSense	T->A	T	C	['MNN2', 'CRV4', 'LDB8', 'TTP1']	['Alpha-1,2-mannosyltransferase, responsible for addition of the first alpha-1,2-linked mannose to form the branches on the mannan backbone of oligosaccharides, localizes to an early Golgi compartment']	1	31194
1143	dnadiffSNV	chrII	SNV	269029	269029	YBR015C	267710	269503	-1	MisSense	A->S	C	A	['MNN2', 'CRV4', 'LDB8', 'TTP1']	['Alpha-1,2-mannosyltransferase, responsible for addition of the first alpha-1,2-linked mannose to form the branches on the mannan backbone of oligosaccharides, localizes to an early Golgi compartment']	3	31191
1144	dnadiffSNV	chrII	SNV	269036	269036	YBR015C	267710	269503	-1	MisSense	E->D	C	A	['MNN2', 'CRV4', 'LDB8', 'TTP1']	['Alpha-1,2-mannosyltransferase, responsible for addition of the first alpha-1,2-linked mannose to form the branches on the mannan backbone of oligosaccharides, localizes to an early Golgi compartment']	7	31184
1145	dnadiffSNV	chrII	SNV	269210	269210	YBR015C	267710	269503	-1	MisSense	K->N	C	G	['MNN2', 'CRV4', 'LDB8', 'TTP1']	['Alpha-1,2-mannosyltransferase, responsible for addition of the first alpha-1,2-linked mannose to form the branches on the mannan backbone of oligosaccharides, localizes to an early Golgi compartment']	174	31010
1189	dnadiffSNV	chrII	SNV	276555	276555	YBR019C	276253	278352	-1	MisSense	C->G	A	C	['GAL10']	['UDP-glucose-4-epimerase, catalyzes the interconversion of UDP-galactose and UDP-D-glucose in galactose metabolism; also catalyzes the conversion of alpha-D-glucose or alpha-D-galactose to their beta-anomers']	29	23687
1192	dnadiffSNV	chrII	SNV	276799	276799	YBR019C	276253	278352	-1	MisSense	M->I	C	G	['GAL10']	['UDP-glucose-4-epimerase, catalyzes the interconversion of UDP-galactose and UDP-D-glucose in galactose metabolism; also catalyzes the conversion of alpha-D-glucose or alpha-D-galactose to their beta-anomers']	36	23443
1193	dnadiffSNV	chrII	SNV	277566	277566	YBR019C	276253	278352	-1	MisSense	Q->K	G	T	['GAL10']	['UDP-glucose-4-epimerase, catalyzes the interconversion of UDP-galactose and UDP-D-glucose in galactose metabolism; also catalyzes the conversion of alpha-D-glucose or alpha-D-galactose to their beta-anomers']	237	22676
1194	dnadiffSNV	chrII	SNV	277803	277803	YBR019C	276253	278352	-1	MisSense	S->G	T	C	['GAL10']	['UDP-glucose-4-epimerase, catalyzes the interconversion of UDP-galactose and UDP-D-glucose in galactose metabolism; also catalyzes the conversion of alpha-D-glucose or alpha-D-galactose to their beta-anomers']	71	22439
1195	dnadiffSNV	chrII	SNV	277874	277874	YBR019C	276253	278352	-1	MisSense	T->N	G	T	['GAL10']	['UDP-glucose-4-epimerase, catalyzes the interconversion of UDP-galactose and UDP-D-glucose in galactose metabolism; also catalyzes the conversion of alpha-D-glucose or alpha-D-galactose to their beta-anomers']	71	22368
1204	dnadiffSNV	chrII	SNV	279910	279910	YBR020W	279021	280607	1	MisSense	L->P	T	C	['GAL1']	['Galactokinase, phosphorylates alpha-D-galactose to alpha-D-galactose-1-phosphate in the first step of galactose catabolism; expression regulated by Gal4p']	199	20332
1206	dnadiffSNV	chrII	SNV	280261	280261	YBR020W	279021	280607	1	MisSense	A->E	C	A	['GAL1']	['Galactokinase, phosphorylates alpha-D-galactose to alpha-D-galactose-1-phosphate in the first step of galactose catabolism; expression regulated by Gal4p']	16	19981
1221	dnadiffSNV	chrII	SNV	282128	282128	YBR021W	281443	283344	1	MisSense	K->R	A	G	['FUR4']	['Uracil permease, localized to the plasma membrane; expression is tightly regulated by uracil levels and environmental cues']	29	18114
1231	dnadiffSNV	chrII	SNV	283935	283935	YBR022W	283738	284271	1	MisSense	I->M	A	G	['POA1']	["Phosphatase that is highly specific for ADP-ribose 1''-phosphate, a tRNA splicing metabolite; may have a role in regulation of tRNA splicing"]	75	16307
1232	dnadiffSNV	chrII	SNV	284107	284107	YBR022W	283738	284271	1	MisSense	S->T	T	A	['POA1']	["Phosphatase that is highly specific for ADP-ribose 1''-phosphate, a tRNA splicing metabolite; may have a role in regulation of tRNA splicing"]	1	16135
1233	dnadiffSNV	chrII	SNV	284108	284108	YBR022W	283738	284271	1	MisSense	S->L	C	T	['POA1']	["Phosphatase that is highly specific for ADP-ribose 1''-phosphate, a tRNA splicing metabolite; may have a role in regulation of tRNA splicing"]	1	16134
1234	dnadiffSNV	chrII	SNV	284437	284437	YBR023C	284428	287925	-1	MisSense	F->L	G	T	['CHS3', 'CAL1', 'CSD2', 'DIT101', 'KTI2']	['Chitin synthase III, catalyzes the transfer of N-acetylglucosamine (GlcNAc) to chitin; required for synthesis of the majority of cell wall chitin, the chitin ring during bud emergence, and spore wall chitosan']	329	15805
1236	dnadiffSNV	chrII	SNV	285666	285666	YBR023C	284428	287925	-1	MisSense	I->V	T	C	['CHS3', 'CAL1', 'CSD2', 'DIT101', 'KTI2']	['Chitin synthase III, catalyzes the transfer of N-acetylglucosamine (GlcNAc) to chitin; required for synthesis of the majority of cell wall chitin, the chitin ring during bud emergence, and spore wall chitosan']	19	14576
1249	dnadiffSNV	chrII	SNV	287483	287483	YBR023C	284428	287925	-1	MisSense	T->M	G	A	['CHS3', 'CAL1', 'CSD2', 'DIT101', 'KTI2']	['Chitin synthase III, catalyzes the transfer of N-acetylglucosamine (GlcNAc) to chitin; required for synthesis of the majority of cell wall chitin, the chitin ring during bud emergence, and spore wall chitosan']	68	12759
1277	dnadiffSNV	chrII	SNV	289530	289530	YBR024W	289445	290350	1	MisSense	G->A	G	C	['SCO2']	['Protein anchored to the mitochondrial inner membrane, similar to Sco1p and may have a redundant function with Sco1p in delivery of copper to cytochrome c oxidase; interacts with Cox2p']	71	10712
1278	dnadiffSNV	chrII	SNV	289601	289601	YBR024W	289445	290350	1	MisSense	Q->K	C	A	['SCO2']	['Protein anchored to the mitochondrial inner membrane, similar to Sco1p and may have a redundant function with Sco1p in delivery of copper to cytochrome c oxidase; interacts with Cox2p']	41	10641
1305	dnadiffSNV	chrII	SNV	293020	293020	YBR026C	292877	294019	-1	MisSense	Y->D	A	C	['ETR1', 'MRF1', "MRF1'"]	['2-enoyl thioester reductase, member of the medium chain dehydrogenase/reductase family; localized to in mitochondria, where it has a probable role in fatty acid synthesis']	37	7221
1309	dnadiffSNV	chrII	SNV	293354	293354	YBR026C	292877	294019	-1	MisSense	D->E	A	C	['ETR1', 'MRF1', "MRF1'"]	['2-enoyl thioester reductase, member of the medium chain dehydrogenase/reductase family; localized to in mitochondria, where it has a probable role in fatty acid synthesis']	45	6887
1316	dnadiffSNV	chrII	SNV	293761	293761	YBR026C	292877	294019	-1	MisSense	E->Q	C	G	['ETR1', 'MRF1', "MRF1'"]	['2-enoyl thioester reductase, member of the medium chain dehydrogenase/reductase family; localized to in mitochondria, where it has a probable role in fatty acid synthesis']	13	6480
1318	dnadiffSNV	chrII	SNV	294230	294230	YBR027C	294024	294356	-1	MisSense	G->S	C	T	None	['Dubious open reading frame unlikely to encode a protein, based on available experimental and comparative sequence data']	276	6010
1320	dnadiffSNV	chrII	SNV	295058	295058	YBR028C	294425	296002	-1	MisSense	N->K	G	T	['YPK3']	['An AGC kinase phosphorylated by cAMP-dependent protein kinase (PKA) in a TORC1-dependent manner']	30	5182
1322	dnadiffSNV	chrII	SNV	295710	295710	YBR028C	294425	296002	-1	MisSense	R->P	C	G	['YPK3']	['An AGC kinase phosphorylated by cAMP-dependent protein kinase (PKA) in a TORC1-dependent manner']	79	4530
1323	dnadiffSNV	chrII	SNV	295912	295912	YBR028C	294425	296002	-1	MisSense	N->D	T	C	['YPK3']	['An AGC kinase phosphorylated by cAMP-dependent protein kinase (PKA) in a TORC1-dependent manner']	161	4328
1335	dnadiffSNV	chrII	SNV	298721	298721	YBR030W	298292	299950	1	MisSense	A->T	G	A	['RKM3']	['Ribosomal lysine methyltransferase specific for monomethylation of Rpl42ap and Rpl42bp (lysine 40); nuclear SET domain containing protein']	11	1524
1340	dnadiffSNV	chrII	SNV	299034	299034	YBR030W	298292	299950	1	MisSense	D->G	A	G	['RKM3']	['Ribosomal lysine methyltransferase specific for monomethylation of Rpl42ap and Rpl42bp (lysine 40); nuclear SET domain containing protein']	44	1211
1342	dnadiffSNV	chrII	SNV	299174	299174	YBR030W	298292	299950	1	MisSense	Y->H	T	C	['RKM3']	['Ribosomal lysine methyltransferase specific for monomethylation of Rpl42ap and Rpl42bp (lysine 40); nuclear SET domain containing protein']	22	1071
1343	dnadiffSNV	chrII	SNV	299196	299196	YBR030W	298292	299950	1	MisSense	I->T	T	C	['RKM3']	['Ribosomal lysine methyltransferase specific for monomethylation of Rpl42ap and Rpl42bp (lysine 40); nuclear SET domain containing protein']	22	1049
1348	dnadiffSNV	chrII	SNV	299803	299803	YBR030W	298292	299950	1	MisSense	N->K	C	A	['RKM3']	['Ribosomal lysine methyltransferase specific for monomethylation of Rpl42ap and Rpl42bp (lysine 40); nuclear SET domain containing protein']	11	448
1349	dnadiffSNV	chrII	SNV	299901	299901	YBR030W	298292	299950	1	MisSense	V->A	T	C	['RKM3']	['Ribosomal lysine methyltransferase specific for monomethylation of Rpl42ap and Rpl42bp (lysine 40); nuclear SET domain containing protein']	98	350
1357	dnadiffSNV	chrII	SNV	301568	301568	YBR032W	301519	301821	1	MisSense	D->G	A	G	None	['Dubious open reading frame unlikely to encode a protein, based on experimental and comparative sequence data']	1	336
1362	dnadiffSNV	chrII	SNV	301951	301951	YBR033W	301944	304703	1	MisSense	H->L	A	T	['EDS1']	['Putative zinc cluster protein; YBR033W is not an essential gene']	13	719
1364	dnadiffSNV	chrII	SNV	302062	302062	YBR033W	301944	304703	1	MisSense	R->K	G	A	['EDS1']	['Putative zinc cluster protein; YBR033W is not an essential gene']	13	830
1366	dnadiffSNV	chrII	SNV	302077	302077	YBR033W	301944	304703	1	MisSense	G->D	G	A	['EDS1']	['Putative zinc cluster protein; YBR033W is not an essential gene']	2	845
1367	dnadiffSNV	chrII	SNV	302104	302104	YBR033W	301944	304703	1	MisSense	H->R	A	G	['EDS1']	['Putative zinc cluster protein; YBR033W is not an essential gene']	27	872
1369	dnadiffSNV	chrII	SNV	302245	302245	YBR033W	301944	304703	1	MisSense	G->A	G	C	['EDS1']	['Putative zinc cluster protein; YBR033W is not an essential gene']	15	1013
1370	dnadiffSNV	chrII	SNV	302260	302260	YBR033W	301944	304703	1	MisSense	I->N	T	A	['EDS1']	['Putative zinc cluster protein; YBR033W is not an essential gene']	15	1028
1372	dnadiffSNV	chrII	SNV	302305	302305	YBR033W	301944	304703	1	MisSense	R->K	G	A	['EDS1']	['Putative zinc cluster protein; YBR033W is not an essential gene']	20	1073
1374	dnadiffSNV	chrII	SNV	302473	302473	YBR033W	301944	304703	1	MisSense	I->T	T	C	['EDS1']	['Putative zinc cluster protein; YBR033W is not an essential gene']	113	1241
1375	dnadiffSNV	chrII	SNV	302626	302626	YBR033W	301944	304703	1	MisSense	R->H	G	A	['EDS1']	['Putative zinc cluster protein; YBR033W is not an essential gene']	3	1394
1376	dnadiffSNV	chrII	SNV	302629	302629	YBR033W	301944	304703	1	MisSense	Q->L	A	T	['EDS1']	['Putative zinc cluster protein; YBR033W is not an essential gene']	3	1397
1378	dnadiffSNV	chrII	SNV	302657	302657	YBR033W	301944	304703	1	MisSense	E->D	A	C	['EDS1']	['Putative zinc cluster protein; YBR033W is not an essential gene']	9	1425
1381	dnadiffSNV	chrII	SNV	302763	302763	YBR033W	301944	304703	1	MisSense	K->Q	A	C	['EDS1']	['Putative zinc cluster protein; YBR033W is not an essential gene']	49	1531
1383	dnadiffSNV	chrII	SNV	302839	302839	YBR033W	301944	304703	1	MisSense	F->C	T	G	['EDS1']	['Putative zinc cluster protein; YBR033W is not an essential gene']	3	1607
1384	dnadiffSNV	chrII	SNV	302842	302842	YBR033W	301944	304703	1	MisSense	P->R	C	G	['EDS1']	['Putative zinc cluster protein; YBR033W is not an essential gene']	3	1610
1385	dnadiffSNV	chrII	SNV	302955	302955	YBR033W	301944	304703	1	MisSense	S->P	T	C	['EDS1']	['Putative zinc cluster protein; YBR033W is not an essential gene']	17	1723
1387	dnadiffSNV	chrII	SNV	303066	303066	YBR033W	301944	304703	1	MisSense	N->D	A	G	['EDS1']	['Putative zinc cluster protein; YBR033W is not an essential gene']	5	1834
1389	dnadiffSNV	chrII	SNV	303148	303148	YBR033W	301944	304703	1	MisSense	R->T	G	C	['EDS1']	['Putative zinc cluster protein; YBR033W is not an essential gene']	77	1916
1390	dnadiffSNV	chrII	SNV	303241	303241	YBR033W	301944	304703	1	MisSense	T->K	C	A	['EDS1']	['Putative zinc cluster protein; YBR033W is not an essential gene']	15	2009
1391	dnadiffSNV	chrII	SNV	303256	303256	YBR033W	301944	304703	1	MisSense	R->H	G	A	['EDS1']	['Putative zinc cluster protein; YBR033W is not an essential gene']	6	2024
1392	dnadiffSNV	chrII	SNV	303262	303262	YBR033W	301944	304703	1	MisSense	S->N	G	A	['EDS1']	['Putative zinc cluster protein; YBR033W is not an essential gene']	6	2030
1394	dnadiffSNV	chrII	SNV	303343	303343	YBR033W	301944	304703	1	MisSense	T->S	C	G	['EDS1']	['Putative zinc cluster protein; YBR033W is not an essential gene']	52	2111
1399	dnadiffSNV	chrII	SNV	303528	303528	YBR033W	301944	304703	1	MisSense	Q->E	C	G	['EDS1']	['Putative zinc cluster protein; YBR033W is not an essential gene']	9	2296
1400	dnadiffSNV	chrII	SNV	303537	303537	YBR033W	301944	304703	1	MisSense	S->A	T	G	['EDS1']	['Putative zinc cluster protein; YBR033W is not an essential gene']	3	2305
1401	dnadiffSNV	chrII	SNV	303540	303540	YBR033W	301944	304703	1	MisSense	P->S	C	T	['EDS1']	['Putative zinc cluster protein; YBR033W is not an essential gene']	3	2308
1402	dnadiffSNV	chrII	SNV	303744	303744	YBR033W	301944	304703	1	MisSense	E->K	G	A	['EDS1']	['Putative zinc cluster protein; YBR033W is not an essential gene']	204	2512
1403	dnadiffSNV	chrII	SNV	303954	303954	YBR033W	301944	304703	1	MisSense	E->K	G	A	['EDS1']	['Putative zinc cluster protein; YBR033W is not an essential gene']	47	2722
1405	dnadiffSNV	chrII	SNV	304384	304384	YBR033W	301944	304703	1	MisSense	G->V	G	T	['EDS1']	['Putative zinc cluster protein; YBR033W is not an essential gene']	383	3152
1417	dnadiffSNV	chrII	SNV	493379	493379	YBR128C	493081	494115	-1	MisSense	R->K	C	T	['ATG14', 'APG14', 'CVT12']	['Autophagy-specific subunit of phosphatidylinositol 3-kinase complex I (with Vps34/15/30p); Atg14p targets complex I to the phagophore assembly site (PAS); required for localizing additional ATG proteins to the PAS; homolog of human Barkor']	409	2143
1423	dnadiffSNV	chrII	SNV	617304	617304	YBR198C	616127	618523	-1	MisSense	E->G	T	C	['TAF5', 'TAF90']	['Subunit (90 kDa) of TFIID and SAGA complexes, involved in RNA polymerase II transcription initiation and in chromatin modification']	1	16683
1424	dnadiffSNV	chrII	SNV	617305	617305	YBR198C	616127	618523	-1	MisSense	E->K	C	T	['TAF5', 'TAF90']	['Subunit (90 kDa) of TFIID and SAGA complexes, involved in RNA polymerase II transcription initiation and in chromatin modification']	1	16682
1425	dnadiffSNV	chrII	SNV	617337	617337	YBR198C	616127	618523	-1	MisSense	E->G	T	C	['TAF5', 'TAF90']	['Subunit (90 kDa) of TFIID and SAGA complexes, involved in RNA polymerase II transcription initiation and in chromatin modification']	2	16650
1431	dnadiffSNV	chrII	SNV	637041	637041	YBR208C	636703	642210	-1	MisSense	E->K	C	T	['DUR1,2', 'DUR80']	['Urea amidolyase, contains both urea carboxylase and allophanate hydrolase activities, degrades urea to CO2 and NH3; expression sensitive to nitrogen catabolite repression and induced by allophanate, an intermediate in allantoin degradation']	22	3049
1432	dnadiffSNV	chrII	SNV	637063	637063	YBR208C	636703	642210	-1	MisSense	K->N	T	A	['DUR1,2', 'DUR80']	['Urea amidolyase, contains both urea carboxylase and allophanate hydrolase activities, degrades urea to CO2 and NH3; expression sensitive to nitrogen catabolite repression and induced by allophanate, an intermediate in allantoin degradation']	22	3071
1435	dnadiffSNV	chrII	SNV	637651	637651	YBR208C	636703	642210	-1	MisSense	K->N	C	G	['DUR1,2', 'DUR80']	['Urea amidolyase, contains both urea carboxylase and allophanate hydrolase activities, degrades urea to CO2 and NH3; expression sensitive to nitrogen catabolite repression and induced by allophanate, an intermediate in allantoin degradation']	134	3659
1436	dnadiffSNV	chrII	SNV	637785	637785	YBR208C	636703	642210	-1	MisSense	I->V	T	C	['DUR1,2', 'DUR80']	['Urea amidolyase, contains both urea carboxylase and allophanate hydrolase activities, degrades urea to CO2 and NH3; expression sensitive to nitrogen catabolite repression and induced by allophanate, an intermediate in allantoin degradation']	10	3793
1437	dnadiffSNV	chrII	SNV	637795	637795	YBR208C	636703	642210	-1	MisSense	K->N	C	A	['DUR1,2', 'DUR80']	['Urea amidolyase, contains both urea carboxylase and allophanate hydrolase activities, degrades urea to CO2 and NH3; expression sensitive to nitrogen catabolite repression and induced by allophanate, an intermediate in allantoin degradation']	10	3803
1438	dnadiffSNV	chrII	SNV	637928	637928	YBR208C	636703	642210	-1	MisSense	K->T	T	G	['DUR1,2', 'DUR80']	['Urea amidolyase, contains both urea carboxylase and allophanate hydrolase activities, degrades urea to CO2 and NH3; expression sensitive to nitrogen catabolite repression and induced by allophanate, an intermediate in allantoin degradation']	62	3936
1448	dnadiffSNV	chrII	SNV	640834	640834	YBR208C	636703	642210	-1	MisSense	I->M	T	C	['DUR1,2', 'DUR80']	['Urea amidolyase, contains both urea carboxylase and allophanate hydrolase activities, degrades urea to CO2 and NH3; expression sensitive to nitrogen catabolite repression and induced by allophanate, an intermediate in allantoin degradation']	237	3747
1450	dnadiffSNV	chrII	SNV	641437	641437	YBR208C	636703	642210	-1	MisSense	K->N	T	A	['DUR1,2', 'DUR80']	['Urea amidolyase, contains both urea carboxylase and allophanate hydrolase activities, degrades urea to CO2 and NH3; expression sensitive to nitrogen catabolite repression and induced by allophanate, an intermediate in allantoin degradation']	366	3144
1452	dnadiffSNV	chrII	SNV	641924	641924	YBR208C	636703	642210	-1	MisSense	P->R	G	C	['DUR1,2', 'DUR80']	['Urea amidolyase, contains both urea carboxylase and allophanate hydrolase activities, degrades urea to CO2 and NH3; expression sensitive to nitrogen catabolite repression and induced by allophanate, an intermediate in allantoin degradation']	82	2657
1457	dnadiffSNV	chrII	SNV	642773	642773	YBR209W	642583	642900	1	MisSense	C->Y	G	A	None	['Dubious open reading frame unlikely to encode a protein, based on available experimental and comparative sequence data; YBR209W is not an essential gene']	33	1808
1458	dnadiffSNV	chrII	SNV	642806	642806	YBR209W	642583	642900	1	MisSense	N->S	A	G	None	['Dubious open reading frame unlikely to encode a protein, based on available experimental and comparative sequence data; YBR209W is not an essential gene']	33	1775
1486	dnadiffSNV	chrII	SNV	646843	646843	YBR211C	646158	647132	-1	MisSense	L->P	A	G	['AME1', 'ARP100']	['Essential kinetochore protein associated with microtubules and spindle pole bodies; component of the kinetochore sub-complex COMA (Ctf19p, Okp1p, Mcm21p, Ame1p); involved in spindle checkpoint maintenance']	20	1856
1499	dnadiffSNV	chrII	SNV	649200	649200	YBR212W	647886	649904	1	MisSense	T->A	A	G	['NGR1', 'RBP1']	["RNA binding protein that negatively regulates growth rate; interacts with the 3' UTR of the mitochondrial porin (POR1) mRNA and enhances its degradation; overexpression impairs mitochondrial function; expressed in stationary phase"]	160	4212
1502	dnadiffSNV	chrII	SNV	649588	649588	YBR212W	647886	649904	1	MisSense	T->N	C	A	['NGR1', 'RBP1']	["RNA binding protein that negatively regulates growth rate; interacts with the 3' UTR of the mitochondrial porin (POR1) mRNA and enhances its degradation; overexpression impairs mitochondrial function; expressed in stationary phase"]	50	4594
1503	dnadiffSNV	chrII	SNV	649638	649638	YBR212W	647886	649904	1	MisSense	P->S	C	T	['NGR1', 'RBP1']	["RNA binding protein that negatively regulates growth rate; interacts with the 3' UTR of the mitochondrial porin (POR1) mRNA and enhances its degradation; overexpression impairs mitochondrial function; expressed in stationary phase"]	50	4644
1505	dnadiffSNV	chrII	SNV	650411	650411	YBR213W	650368	651192	1	MisSense	K->R	A	G	['MET8']	['Bifunctional dehydrogenase and ferrochelatase, involved in the biosynthesis of siroheme, a prosthetic group used by sulfite reductase; required for sulfate assimilation and methionine biosynthesis']	55	5413
1506	dnadiffSNV	chrII	SNV	650466	650466	YBR213W	650368	651192	1	MisSense	I->M	A	G	['MET8']	['Bifunctional dehydrogenase and ferrochelatase, involved in the biosynthesis of siroheme, a prosthetic group used by sulfite reductase; required for sulfate assimilation and methionine biosynthesis']	55	5468
1507	dnadiffSNV	chrII	SNV	650548	650548	YBR213W	650368	651192	1	MisSense	E->K	G	A	['MET8']	['Bifunctional dehydrogenase and ferrochelatase, involved in the biosynthesis of siroheme, a prosthetic group used by sulfite reductase; required for sulfate assimilation and methionine biosynthesis']	71	5550
1509	dnadiffSNV	chrII	SNV	650671	650671	YBR213W	650368	651192	1	MisSense	D->N	G	A	['MET8']	['Bifunctional dehydrogenase and ferrochelatase, involved in the biosynthesis of siroheme, a prosthetic group used by sulfite reductase; required for sulfate assimilation and methionine biosynthesis']	52	5673
1510	dnadiffSNV	chrII	SNV	651616	651616	YBR214W	651415	652998	1	MisSense	C->S	T	A	['SDS24']	['One of two S. cerevisiae homologs (Sds23p and Sds24p) of the S. pombe Sds23 protein, which is implicated in APC/cyclosome regulation; involved in cell separation during budding; may play an indirect role in fluid-phase endocytosis']	405	6618
1511	dnadiffSNV	chrII	SNV	652021	652021	YBR214W	651415	652998	1	MisSense	P->S	C	T	['SDS24']	['One of two S. cerevisiae homologs (Sds23p and Sds24p) of the S. pombe Sds23 protein, which is implicated in APC/cyclosome regulation; involved in cell separation during budding; may play an indirect role in fluid-phase endocytosis']	341	7023
1539	dnadiffSNV	chrII	SNV	655893	655893	YBR216C	655576	657600	-1	MisSense	N->D	T	C	['YBP1']	['Protein required for oxidation of specific cysteine residues of the transcription factor Yap1p, resulting in the nuclear localization of Yap1p in response to stress']	106	3356
1545	dnadiffSNV	chrII	SNV	656574	656574	YBR216C	655576	657600	-1	MisSense	K->E	T	C	['YBP1']	['Protein required for oxidation of specific cysteine residues of the transcription factor Yap1p, resulting in the nuclear localization of Yap1p in response to stress']	44	2675
1546	dnadiffSNV	chrII	SNV	656619	656619	YBR216C	655576	657600	-1	MisSense	F->V	A	C	['YBP1']	['Protein required for oxidation of specific cysteine residues of the transcription factor Yap1p, resulting in the nuclear localization of Yap1p in response to stress']	45	2630
1550	dnadiffSNV	chrII	SNV	657582	657582	YBR216C	655576	657600	-1	MisSense	I->L	T	A	['YBP1']	['Protein required for oxidation of specific cysteine residues of the transcription factor Yap1p, resulting in the nuclear localization of Yap1p in response to stress']	20	1666
1551	dnadiffSNV	chrII	SNV	658786	658786	YBR218C	658707	662249	-1	MisSense	K->R	T	C	['PYC2']	['Pyruvate carboxylase isoform, cytoplasmic enzyme that converts pyruvate to oxaloacetate; highly similar to isoform Pyc1p but differentially regulated; mutations in the human homolog are associated with lactic acidosis']	11	462
1555	dnadiffSNV	chrII	SNV	661854	661854	YBR218C	658707	662249	-1	MisSense	D->E	G	T	['PYC2']	['Pyruvate carboxylase isoform, cytoplasmic enzyme that converts pyruvate to oxaloacetate; highly similar to isoform Pyc1p but differentially regulated; mutations in the human homolog are associated with lactic acidosis']	24	887
1573	dnadiffSNV	chrII	SNV	663909	663909	YBR220C	662995	664677	-1	MisSense	G->R	C	T	None	['Putative protein of unknown function; YBR220C is not an essential gene']	109	2941
1576	dnadiffSNV	chrII	SNV	664500	664500	YBR220C	662995	664677	-1	MisSense	M->V	T	C	None	['Putative protein of unknown function; YBR220C is not an essential gene']	335	3532
1578	dnadiffSNV	chrII	SNV	665576	665576	YBR221C	665153	666253	-1	MisSense	E->D	C	A	['PDB1']	['E1 beta subunit of the pyruvate dehydrogenase (PDH) complex, which is an evolutionarily-conserved multi-protein complex found in mitochondria']	458	4608
1589	dnadiffSNV	chrII	SNV	668968	668968	YBR223C	668663	670297	-1	MisSense	A->T	C	T	['TDP1']	["Tyrosyl-DNA Phosphodiesterase I, hydrolyzes 3' and 5'-phosphotyrosyl bonds, involved in the repair of DNA lesions created by topoisomerase I and topoisomerase II; mutations in human homolog result in the neurodegenerative disease SCANI"]	16	8000
1592	dnadiffSNV	chrII	SNV	669262	669262	YBR223C	668663	670297	-1	MisSense	A->T	C	T	['TDP1']	["Tyrosyl-DNA Phosphodiesterase I, hydrolyzes 3' and 5'-phosphotyrosyl bonds, involved in the repair of DNA lesions created by topoisomerase I and topoisomerase II; mutations in human homolog result in the neurodegenerative disease SCANI"]	5	8294
1594	dnadiffSNV	chrII	SNV	670083	670083	YBR223C	668663	670297	-1	MisSense	E->G	T	C	['TDP1']	["Tyrosyl-DNA Phosphodiesterase I, hydrolyzes 3' and 5'-phosphotyrosyl bonds, involved in the repair of DNA lesions created by topoisomerase I and topoisomerase II; mutations in human homolog result in the neurodegenerative disease SCANI"]	67	9115
1595	dnadiffSNV	chrII	SNV	670150	670150	YBR223C	668663	670297	-1	MisSense	V->I	C	T	['TDP1']	["Tyrosyl-DNA Phosphodiesterase I, hydrolyzes 3' and 5'-phosphotyrosyl bonds, involved in the repair of DNA lesions created by topoisomerase I and topoisomerase II; mutations in human homolog result in the neurodegenerative disease SCANI"]	67	9182
1595	dnadiffSNV	chrII	SNV	670150	670150	YBR224W	670125	670640	1	MisSense	T->M	C	T	None	['Dubious open reading frame unlikely to encode a protein, based on available experimental and comparative sequence data; partially overlaps the verified gene TDP1']	67	9182
1596	dnadiffSNV	chrII	SNV	670277	670277	YBR223C	668663	670297	-1	MisSense	F->L	G	C	['TDP1']	["Tyrosyl-DNA Phosphodiesterase I, hydrolyzes 3' and 5'-phosphotyrosyl bonds, involved in the repair of DNA lesions created by topoisomerase I and topoisomerase II; mutations in human homolog result in the neurodegenerative disease SCANI"]	25	9309
1596	dnadiffSNV	chrII	SNV	670277	670277	YBR224W	670125	670640	1	MisSense	L->F	G	C	None	['Dubious open reading frame unlikely to encode a protein, based on available experimental and comparative sequence data; partially overlaps the verified gene TDP1']	25	9309
1597	dnadiffSNV	chrII	SNV	670302	670302	YBR224W	670125	670640	1	MisSense	D->N	G	A	None	['Dubious open reading frame unlikely to encode a protein, based on available experimental and comparative sequence data; partially overlaps the verified gene TDP1']	25	9334
1598	dnadiffSNV	chrII	SNV	670480	670480	YBR224W	670125	670640	1	MisSense	H->L	A	T	None	['Dubious open reading frame unlikely to encode a protein, based on available experimental and comparative sequence data; partially overlaps the verified gene TDP1']	178	9512
1600	dnadiffSNV	chrII	SNV	670742	670742	YBR225W	670627	673329	1	MisSense	M->T	T	C	None	['Putative protein of unknown function; non-essential gene identified in a screen for mutants affected in mannosylphophorylation of cell wall components']	32	9774
1601	dnadiffSNV	chrII	SNV	670867	670867	YBR225W	670627	673329	1	MisSense	K->E	A	G	None	['Putative protein of unknown function; non-essential gene identified in a screen for mutants affected in mannosylphophorylation of cell wall components']	125	9899
1605	dnadiffSNV	chrII	SNV	672019	672019	YBR225W	670627	673329	1	MisSense	R->G	C	G	None	['Putative protein of unknown function; non-essential gene identified in a screen for mutants affected in mannosylphophorylation of cell wall components']	6	11051
1606	dnadiffSNV	chrII	SNV	672200	672200	YBR225W	670627	673329	1	MisSense	Q->P	A	C	None	['Putative protein of unknown function; non-essential gene identified in a screen for mutants affected in mannosylphophorylation of cell wall components']	118	11232
1610	dnadiffSNV	chrII	SNV	673342	673342	YBR226C	673155	673565	-1	MisSense	E->V	T	A	None	['Dubious open reading frame unlikely to encode a protein, based on available experimental and comparative sequence data; partially overlaps the uncharacterized ORF YBR225W']	13	12374
1611	dnadiffSNV	chrII	SNV	673355	673355	YBR226C	673155	673565	-1	MisSense	K->E	T	C	None	['Dubious open reading frame unlikely to encode a protein, based on available experimental and comparative sequence data; partially overlaps the uncharacterized ORF YBR225W']	13	12387
1612	dnadiffSNV	chrII	SNV	673390	673390	YBR226C	673155	673565	-1	MisSense	P->Q	G	T	None	['Dubious open reading frame unlikely to encode a protein, based on available experimental and comparative sequence data; partially overlaps the uncharacterized ORF YBR225W']	35	12422
1614	dnadiffSNV	chrII	SNV	673645	673645	YBR227C	673572	675134	-1	MisSense	V->A	A	G	['MCX1']	['Mitochondrial matrix protein; putative ATP-binding chaperone with non-proteolytic function; similar to bacterial ClpX proteins']	121	12677
1617	dnadiffSNV	chrII	SNV	674848	674848	YBR227C	673572	675134	-1	MisSense	R->K	C	T	['MCX1']	['Mitochondrial matrix protein; putative ATP-binding chaperone with non-proteolytic function; similar to bacterial ClpX proteins']	126	13880
1618	dnadiffSNV	chrII	SNV	674974	674974	YBR227C	673572	675134	-1	MisSense	E->G	T	C	['MCX1']	['Mitochondrial matrix protein; putative ATP-binding chaperone with non-proteolytic function; similar to bacterial ClpX proteins']	126	14006
1625	dnadiffSNV	chrII	SNV	675714	675714	YBR228W	675313	676227	1	MisSense	E->D	G	C	['SLX1']	["Subunit of a complex, with Slx4p, that hydrolyzes 5' branches from duplex DNA in response to stalled or converging replication forks; function overlaps with that of Sgs1p-Top3p"]	90	14745
1629	dnadiffSNV	chrII	SNV	676055	676055	YBR228W	675313	676227	1	MisSense	C->S	G	C	['SLX1']	["Subunit of a complex, with Slx4p, that hydrolyzes 5' branches from duplex DNA in response to stalled or converging replication forks; function overlaps with that of Sgs1p-Top3p"]	5	15086
1630	dnadiffSNV	chrII	SNV	676110	676110	YBR228W	675313	676227	1	MisSense	M->I	G	A	['SLX1']	["Subunit of a complex, with Slx4p, that hydrolyzes 5' branches from duplex DNA in response to stalled or converging replication forks; function overlaps with that of Sgs1p-Top3p"]	15	15141
1632	dnadiffSNV	chrII	SNV	676163	676163	YBR228W	675313	676227	1	MisSense	M->T	T	C	['SLX1']	["Subunit of a complex, with Slx4p, that hydrolyzes 5' branches from duplex DNA in response to stalled or converging replication forks; function overlaps with that of Sgs1p-Top3p"]	38	15194
1637	dnadiffSNV	chrII	SNV	676380	676380	YBR229C	676357	679221	-1	MisSense	E->K	C	T	['ROT2', 'GLS2']	['Glucosidase II catalytic subunit required for normal cell wall synthesis; mutations in rot2 suppress tor2 mutations, and are synthetically lethal with rot1 mutations']	39	15410
1639	dnadiffSNV	chrII	SNV	676481	676481	YBR229C	676357	679221	-1	MisSense	I->T	A	G	['ROT2', 'GLS2']	['Glucosidase II catalytic subunit required for normal cell wall synthesis; mutations in rot2 suppress tor2 mutations, and are synthetically lethal with rot1 mutations']	34	15511
1640	dnadiffSNV	chrII	SNV	676577	676577	YBR229C	676357	679221	-1	MisSense	T->I	G	A	['ROT2', 'GLS2']	['Glucosidase II catalytic subunit required for normal cell wall synthesis; mutations in rot2 suppress tor2 mutations, and are synthetically lethal with rot1 mutations']	10	15607
1641	dnadiffSNV	chrII	SNV	676587	676587	YBR229C	676357	679221	-1	MisSense	E->K	C	T	['ROT2', 'GLS2']	['Glucosidase II catalytic subunit required for normal cell wall synthesis; mutations in rot2 suppress tor2 mutations, and are synthetically lethal with rot1 mutations']	10	15617
1642	dnadiffSNV	chrII	SNV	676632	676632	YBR229C	676357	679221	-1	MisSense	I->V	T	C	['ROT2', 'GLS2']	['Glucosidase II catalytic subunit required for normal cell wall synthesis; mutations in rot2 suppress tor2 mutations, and are synthetically lethal with rot1 mutations']	13	15662
1647	dnadiffSNV	chrII	SNV	677653	677653	YBR229C	676357	679221	-1	MisSense	M->I	C	T	['ROT2', 'GLS2']	['Glucosidase II catalytic subunit required for normal cell wall synthesis; mutations in rot2 suppress tor2 mutations, and are synthetically lethal with rot1 mutations']	19	16683
1648	dnadiffSNV	chrII	SNV	677672	677672	YBR229C	676357	679221	-1	MisSense	S->F	G	A	['ROT2', 'GLS2']	['Glucosidase II catalytic subunit required for normal cell wall synthesis; mutations in rot2 suppress tor2 mutations, and are synthetically lethal with rot1 mutations']	19	16702
1650	dnadiffSNV	chrII	SNV	678648	678648	YBR229C	676357	679221	-1	MisSense	A->T	C	T	['ROT2', 'GLS2']	['Glucosidase II catalytic subunit required for normal cell wall synthesis; mutations in rot2 suppress tor2 mutations, and are synthetically lethal with rot1 mutations']	293	17678
1651	dnadiffSNV	chrII	SNV	678941	678941	YBR229C	676357	679221	-1	MisSense	S->F	G	A	['ROT2', 'GLS2']	['Glucosidase II catalytic subunit required for normal cell wall synthesis; mutations in rot2 suppress tor2 mutations, and are synthetically lethal with rot1 mutations']	43	17971
1656	dnadiffSNV	chrII	SNV	679184	679184	YBR229C	676357	679221	-1	MisSense	F->C	A	C	['ROT2', 'GLS2']	['Glucosidase II catalytic subunit required for normal cell wall synthesis; mutations in rot2 suppress tor2 mutations, and are synthetically lethal with rot1 mutations']	16	18214
1663	dnadiffSNV	chrII	SNV	680372	680372	YBR230W-A	680362	680562	1	MisSense	E->G	A	G	None	['Putative protein of unknown function']	1	19403
1664	dnadiffSNV	chrII	SNV	680373	680373	YBR230W-A	680362	680562	1	MisSense	E->D	A	C	None	['Putative protein of unknown function']	1	19404
1679	dnadiffSNV	chrII	SNV	682192	682192	YBR231C	682179	683090	-1	MisSense	S->N	C	T	['SWC5', 'AOR1']	['Protein of unknown function, component of the SWR1 complex, which exchanges histone variant H2AZ (Htz1p) for chromatin-bound histone H2A']	47	18113
1681	dnadiffSNV	chrII	SNV	682462	682462	YBR231C	682179	683090	-1	MisSense	R->Q	C	T	['SWC5', 'AOR1']	['Protein of unknown function, component of the SWR1 complex, which exchanges histone variant H2AZ (Htz1p) for chromatin-bound histone H2A']	13	17843
1682	dnadiffSNV	chrII	SNV	682491	682491	YBR231C	682179	683090	-1	MisSense	K->N	T	A	['SWC5', 'AOR1']	['Protein of unknown function, component of the SWR1 complex, which exchanges histone variant H2AZ (Htz1p) for chromatin-bound histone H2A']	29	17814
1697	dnadiffSNV	chrII	SNV	685662	685662	YBR234C	685438	686592	-1	MisSense	T->A	T	C	['ARC40']	['Subunit of the ARP2/3 complex, which is required for the motility and integrity of cortical actin patches']	152	14643
1714	dnadiffSNV	chrII	SNV	689085	689085	YBR235W	686901	690263	1	MisSense	S->R	A	C	None	['Putative ion transporter, similar to mammalian electroneutral Na(+)-(K+)-C1- cotransporter family; YBR235W is not an essential gene']	71	11220
1716	dnadiffSNV	chrII	SNV	689779	689779	YBR235W	686901	690263	1	MisSense	N->I	A	T	None	['Putative ion transporter, similar to mammalian electroneutral Na(+)-(K+)-C1- cotransporter family; YBR235W is not an essential gene']	88	10526
1723	dnadiffSNV	chrII	SNV	690747	690747	YBR236C	690383	691693	-1	MisSense	N->S	T	C	['ABD1']	['Methyltransferase, catalyzes the transfer of a methyl group from S-adenosylmethionine to the GpppN terminus of capped mRNA']	417	9558
1726	dnadiffSNV	chrII	SNV	691485	691485	YBR236C	690383	691693	-1	MisSense	A->E	G	T	['ABD1']	['Methyltransferase, catalyzes the transfer of a methyl group from S-adenosylmethionine to the GpppN terminus of capped mRNA']	36	8820
1727	dnadiffSNV	chrII	SNV	691521	691521	YBR236C	690383	691693	-1	MisSense	I->T	A	G	['ABD1']	['Methyltransferase, catalyzes the transfer of a methyl group from S-adenosylmethionine to the GpppN terminus of capped mRNA']	36	8784
1738	dnadiffSNV	chrII	SNV	692083	692083	YBR237W	691969	694518	1	MisSense	H->N	C	A	['PRP5', 'RNA5']	['RNA helicase in the DEAD-box family, necessary for prespliceosome formation, bridges U1 and U2 snRNPs and enables stable U2 snRNP association with intron RNA']	43	8222
1739	dnadiffSNV	chrII	SNV	692126	692126	YBR237W	691969	694518	1	MisSense	G->A	G	C	['PRP5', 'RNA5']	['RNA helicase in the DEAD-box family, necessary for prespliceosome formation, bridges U1 and U2 snRNPs and enables stable U2 snRNP association with intron RNA']	43	8179
1740	dnadiffSNV	chrII	SNV	692195	692195	YBR237W	691969	694518	1	MisSense	N->S	A	G	['PRP5', 'RNA5']	['RNA helicase in the DEAD-box family, necessary for prespliceosome formation, bridges U1 and U2 snRNPs and enables stable U2 snRNP association with intron RNA']	69	8110
1741	dnadiffSNV	chrII	SNV	692366	692366	YBR237W	691969	694518	1	MisSense	N->I	A	T	['PRP5', 'RNA5']	['RNA helicase in the DEAD-box family, necessary for prespliceosome formation, bridges U1 and U2 snRNPs and enables stable U2 snRNP association with intron RNA']	171	7939
1742	dnadiffSNV	chrII	SNV	692680	692680	YBR237W	691969	694518	1	MisSense	L->F	C	T	['PRP5', 'RNA5']	['RNA helicase in the DEAD-box family, necessary for prespliceosome formation, bridges U1 and U2 snRNPs and enables stable U2 snRNP association with intron RNA']	203	7625
1746	dnadiffSNV	chrII	SNV	693391	693391	YBR237W	691969	694518	1	MisSense	V->I	G	A	['PRP5', 'RNA5']	['RNA helicase in the DEAD-box family, necessary for prespliceosome formation, bridges U1 and U2 snRNPs and enables stable U2 snRNP association with intron RNA']	78	6914
1747	dnadiffSNV	chrII	SNV	693469	693469	YBR237W	691969	694518	1	MisSense	H->Y	C	T	['PRP5', 'RNA5']	['RNA helicase in the DEAD-box family, necessary for prespliceosome formation, bridges U1 and U2 snRNPs and enables stable U2 snRNP association with intron RNA']	78	6836
1751	dnadiffSNV	chrII	SNV	693923	693923	YBR237W	691969	694518	1	MisSense	L->S	T	C	['PRP5', 'RNA5']	['RNA helicase in the DEAD-box family, necessary for prespliceosome formation, bridges U1 and U2 snRNPs and enables stable U2 snRNP association with intron RNA']	2	6382
1752	dnadiffSNV	chrII	SNV	693925	693925	YBR237W	691969	694518	1	MisSense	D->N	G	A	['PRP5', 'RNA5']	['RNA helicase in the DEAD-box family, necessary for prespliceosome formation, bridges U1 and U2 snRNPs and enables stable U2 snRNP association with intron RNA']	2	6380
1753	dnadiffSNV	chrII	SNV	693928	693928	YBR237W	691969	694518	1	MisSense	P->S	C	T	['PRP5', 'RNA5']	['RNA helicase in the DEAD-box family, necessary for prespliceosome formation, bridges U1 and U2 snRNPs and enables stable U2 snRNP association with intron RNA']	3	6377
1754	dnadiffSNV	chrII	SNV	694124	694124	YBR237W	691969	694518	1	MisSense	S->N	G	A	['PRP5', 'RNA5']	['RNA helicase in the DEAD-box family, necessary for prespliceosome formation, bridges U1 and U2 snRNPs and enables stable U2 snRNP association with intron RNA']	9	6181
1755	dnadiffSNV	chrII	SNV	694133	694133	YBR237W	691969	694518	1	MisSense	R->H	G	A	['PRP5', 'RNA5']	['RNA helicase in the DEAD-box family, necessary for prespliceosome formation, bridges U1 and U2 snRNPs and enables stable U2 snRNP association with intron RNA']	9	6172
1756	dnadiffSNV	chrII	SNV	694151	694151	YBR237W	691969	694518	1	MisSense	V->E	T	A	['PRP5', 'RNA5']	['RNA helicase in the DEAD-box family, necessary for prespliceosome formation, bridges U1 and U2 snRNPs and enables stable U2 snRNP association with intron RNA']	2	6154
1757	dnadiffSNV	chrII	SNV	694153	694153	YBR237W	691969	694518	1	MisSense	S->P	T	C	['PRP5', 'RNA5']	['RNA helicase in the DEAD-box family, necessary for prespliceosome formation, bridges U1 and U2 snRNPs and enables stable U2 snRNP association with intron RNA']	2	6152
1765	dnadiffSNV	chrII	SNV	695858	695858	YBR238C	695107	697302	-1	MisSense	T->I	G	A	None	['Mitochondrial membrane protein with similarity to Rmd9p; not required for respiratory growth but causes a synthetic respiratory defect in combination with rmd9 mutations; transcriptionally up-regulated by TOR; deletion increases life span']	1	4447
1768	dnadiffSNV	chrII	SNV	697043	697043	YBR238C	695107	697302	-1	MisSense	H->R	T	C	None	['Mitochondrial membrane protein with similarity to Rmd9p; not required for respiratory growth but causes a synthetic respiratory defect in combination with rmd9 mutations; transcriptionally up-regulated by TOR; deletion increases life span']	262	3262
1777	dnadiffSNV	chrII	SNV	698907	698907	YBR239C	698354	699943	-1	MisSense	I->T	A	G	['ERT1']	['Transcriptional regulator of nonfermentable carbon utilization; GFP-fusion protein localizes to cytoplasm, nucleus; null mutation affects periodicity of transcriptional and metabolic oscillation; plays role in restricting Ty1 transposition']	51	1402
1778	dnadiffSNV	chrII	SNV	698958	698958	YBR239C	698354	699943	-1	MisSense	E->G	T	C	['ERT1']	['Transcriptional regulator of nonfermentable carbon utilization; GFP-fusion protein localizes to cytoplasm, nucleus; null mutation affects periodicity of transcriptional and metabolic oscillation; plays role in restricting Ty1 transposition']	51	1351
1779	dnadiffSNV	chrII	SNV	699308	699308	YBR239C	698354	699943	-1	MisSense	I->M	T	C	['ERT1']	['Transcriptional regulator of nonfermentable carbon utilization; GFP-fusion protein localizes to cytoplasm, nucleus; null mutation affects periodicity of transcriptional and metabolic oscillation; plays role in restricting Ty1 transposition']	72	1001
1782	dnadiffSNV	chrII	SNV	699675	699675	YBR239C	698354	699943	-1	MisSense	N->S	T	C	['ERT1']	['Transcriptional regulator of nonfermentable carbon utilization; GFP-fusion protein localizes to cytoplasm, nucleus; null mutation affects periodicity of transcriptional and metabolic oscillation; plays role in restricting Ty1 transposition']	115	634
1797	dnadiffSNV	chrII	SNV	701839	701839	YBR240C	700490	701842	-1	MisSense	V->I	C	T	['THI2', 'PHO6', 'phoF']	['Zinc finger protein of the Zn(II)2Cys6 type, probable transcriptional activator of thiamine biosynthetic genes']	204	207
1801	dnadiffSNV	chrII	SNV	703539	703539	YBR241C	702589	704055	-1	MisSense	G->C	C	A	None	['Putative transporter, member of the sugar porter family; green fluorescent protein (GFP)-fusion protein localizes to the vacuolar membrane; YBR241C is not an essential gene']	2	1529
1814	dnadiffSNV	chrII	SNV	808740	808740	YBR300C	808600	809097	-1	MisSense	V->F	C	A	None	['Dubious open reading frame unlikely to encode a protein, based on available experimental and comparative sequence data; partially overlaps the verified gene YBR301W; YBR300C is not an essential gene']	1	567
1815	dnadiffSNV	chrII	SNV	809220	809220	YBR301W	809057	809419	1	MisSense	V->A	T	C	['PAU24', 'DAN3']	['Cell wall mannoprotein with similarity to Tir1p, Tir2p, Tir3p, and Tir4p; member of the seripauperin multigene family encoded mainly in subtelomeric regions; expressed under anaerobic conditions, completely repressed during aerobic growth']	87	87
7754	dnadiffSNV	chrVI	SNV	3651	3651	YFL064C	3322	3846	-1	MisSense	N->D	T	C	None	['Putative protein of unknown function']	119	119
7766	dnadiffSNV	chrVI	SNV	92555	92555	YFL023W	90986	93376	1	MisSense	I->V	A	G	['BUD27', 'URI1']	['Unconventional prefoldin protein involved in translation initiation; mutants have inappropriate expression of nutrient sensitive genes due to translational derepression of Gcn4p transcription factor; diploid mutants show random budding']	15	6989
7767	dnadiffSNV	chrVI	SNV	92570	92570	YFL023W	90986	93376	1	MisSense	T->A	A	G	['BUD27', 'URI1']	['Unconventional prefoldin protein involved in translation initiation; mutants have inappropriate expression of nutrient sensitive genes due to translational derepression of Gcn4p transcription factor; diploid mutants show random budding']	3	6974
7768	dnadiffSNV	chrVI	SNV	92573	92573	YFL023W	90986	93376	1	MisSense	I->V	A	G	['BUD27', 'URI1']	['Unconventional prefoldin protein involved in translation initiation; mutants have inappropriate expression of nutrient sensitive genes due to translational derepression of Gcn4p transcription factor; diploid mutants show random budding']	3	6971
7771	dnadiffSNV	chrVI	SNV	100382	100382	YFL019C	100252	100605	-1	MisSense	T->I	G	A	None	['Dubious open reading frame unlikely to encode a protein; YFL019C is not an essential gene']	4	859
7772	dnadiffSNV	chrVI	SNV	100428	100428	YFL019C	100252	100605	-1	MisSense	K->E	T	C	None	['Dubious open reading frame unlikely to encode a protein; YFL019C is not an essential gene']	21	899
7773	dnadiffSNV	chrVI	SNV	100449	100449	YFL019C	100252	100605	-1	MisSense	V->I	C	T	None	['Dubious open reading frame unlikely to encode a protein; YFL019C is not an essential gene']	21	920
7774	dnadiffSNV	chrVI	SNV	100526	100526	YFL019C	100252	100605	-1	MisSense	S->L	G	A	None	['Dubious open reading frame unlikely to encode a protein; YFL019C is not an essential gene']	25	997
7775	dnadiffSNV	chrVI	SNV	100551	100551	YFL019C	100252	100605	-1	MisSense	D->H	C	G	None	['Dubious open reading frame unlikely to encode a protein; YFL019C is not an essential gene']	7	1022
7777	dnadiffSNV	chrVI	SNV	100560	100560	YFL019C	100252	100605	-1	MisSense	T->A	T	C	None	['Dubious open reading frame unlikely to encode a protein; YFL019C is not an essential gene']	1	1031
7779	dnadiffSNV	chrVI	SNV	100566	100566	YFL019C	100252	100605	-1	MisSense	R->G	T	C	None	['Dubious open reading frame unlikely to encode a protein; YFL019C is not an essential gene']	5	1037
7780	dnadiffSNV	chrVI	SNV	100594	100594	YFL019C	100252	100605	-1	MisSense	E->D	T	G	None	['Dubious open reading frame unlikely to encode a protein; YFL019C is not an essential gene']	28	1065
7803	dnadiffSNV	chrVI	SNV	102880	102880	YFL018C	101628	103127	-1	MisSense	F->Y	A	T	['LPD1', 'HPD1']	['Dihydrolipoamide dehydrogenase, the lipoamide dehydrogenase component (E3) of the pyruvate dehydrogenase and 2-oxoglutarate dehydrogenase multi-enzyme complexes']	19	1759
7811	dnadiffSNV	chrVI	SNV	103865	103865	YFL017W-A	103699	103932	1	MisSense	Q->P	A	C	['SMX2', 'SNP2', 'YFL018W-A']	['Core Sm protein Sm G; part of heteroheptameric complex (with Smb1p, Smd1p, Smd2p, Smd3p, Sme1p, and Smx3p) that is part of the spliceosomal U1, U2, U4, and U5 snRNPs; homolog of human Sm G']	88	774
7817	dnadiffSNV	chrVI	SNV	106070	106070	YFL016C	104701	106236	-1	MisSense	N->S	T	C	['MDJ1']	['Co-chaperone that stimulates the ATPase activity of the HSP70 protein Ssc1p; involved in protein folding/refolding in the mitochodrial matrix; required for proteolysis of misfolded proteins; member of the HSP40 (DnaJ) family of chaperones']	207	1377
7820	dnadiffSNV	chrVI	SNV	106494	106494	YFL015W-A	106415	106732	1	MisSense	S->C	C	G	None	['Dubious open reading frame unlikely to encode a functional protein, based on available experimental and comparative sequence data']	216	1801
7820	dnadiffSNV	chrVI	SNV	106494	106494	YFL015C	106469	106963	-1	MisSense	R->T	C	G	None	['Dubious open reading frame unlikely to encode a protein; partially overlaps dubious ORF YFL015W-A; YFL015C is not an essential gene']	216	1801
7828	dnadiffSNV	chrVI	SNV	108536	108536	YFL013W-A	107799	108602	1	MisSense	M->I	G	A	None	['Dubious ORF unlikely to encode a protein, based on available experimental and comparative sequence data; partially overlaps IES1/YFL013C; identified by gene-trapping, microarray expression analysis, and genome-wide homology searching']	18	3839
7829	dnadiffSNV	chrVI	SNV	108637	108637	YFL013C	107852	109930	-1	MisSense	A->S	C	A	['IES1']	['Subunit of the INO80 chromatin remodeling complex']	101	3940
7830	dnadiffSNV	chrVI	SNV	108834	108834	YFL013C	107852	109930	-1	MisSense	A->G	G	C	['IES1']	['Subunit of the INO80 chromatin remodeling complex']	172	4137
7831	dnadiffSNV	chrVI	SNV	109006	109006	YFL013C	107852	109930	-1	MisSense	D->N	C	T	['IES1']	['Subunit of the INO80 chromatin remodeling complex']	25	4309
7834	dnadiffSNV	chrVI	SNV	109402	109402	YFL013C	107852	109930	-1	MisSense	L->V	A	C	['IES1']	['Subunit of the INO80 chromatin remodeling complex']	13	4705
7836	dnadiffSNV	chrVI	SNV	109958	109958	YFL012W-A	109810	110184	1	MisSense	S->N	G	A	['YFL013W-A']	['Dubious open reading frame unlikely to encode a protein, based on available experimental and comparative sequence data; overlaps the verified gene IES1/YFL013C']	152	5261
7838	dnadiffSNV	chrVI	SNV	110137	110137	YFL012W-A	109810	110184	1	MisSense	D->N	G	A	['YFL013W-A']	['Dubious open reading frame unlikely to encode a protein, based on available experimental and comparative sequence data; overlaps the verified gene IES1/YFL013C']	8	5441
7845	dnadiffSNV	chrVI	SNV	110650	110650	YFL012W	110647	111093	1	MisSense	P->S	C	T	None	['Putative protein of unknown function; transcribed during sporulation; null mutant exhibits increased resistance to rapamycin']	35	5949
7848	dnadiffSNV	chrVI	SNV	111011	111011	YFL012W	110647	111093	1	MisSense	I->T	T	C	None	['Putative protein of unknown function; transcribed during sporulation; null mutant exhibits increased resistance to rapamycin']	64	6310
7865	dnadiffSNV	chrVI	SNV	112349	112349	YFL011W	112345	113985	1	MisSense	V->A	T	C	['HXT10']	['Putative hexose transporter, expressed at low levels and expression is repressed by glucose']	17	7644
7867	dnadiffSNV	chrVI	SNV	112417	112417	YFL011W	112345	113985	1	MisSense	I->V	A	G	['HXT10']	['Putative hexose transporter, expressed at low levels and expression is repressed by glucose']	8	7712
7869	dnadiffSNV	chrVI	SNV	112435	112435	YFL011W	112345	113985	1	MisSense	T->A	A	G	['HXT10']	['Putative hexose transporter, expressed at low levels and expression is repressed by glucose']	10	7730
7871	dnadiffSNV	chrVI	SNV	112984	112984	YFL011W	112345	113985	1	MisSense	S->P	T	C	['HXT10']	['Putative hexose transporter, expressed at low levels and expression is repressed by glucose']	92	8279
7888	dnadiffSNV	chrVI	SNV	115048	115048	YFL010W-A	114990	115274	1	MisSense	Q->R	A	G	['AUA1', 'YFL011W-A']	['Protein required for the negative regulation by ammonia of Gap1p, which is a general amino acid permease']	40	10341
7890	dnadiffSNV	chrVI	SNV	115119	115119	YFL010W-A	114990	115274	1	MisSense	Y->H	T	C	['AUA1', 'YFL011W-A']	['Protein required for the negative regulation by ammonia of Gap1p, which is a general amino acid permease']	31	10412
7890	dnadiffSNV	chrVI	SNV	115119	115119	YFL010C	115108	115743	-1	MisSense	S->G	T	C	['WWM1']	['WW domain containing protein of unknown function; binds to Mca1p, a caspase-related protease that regulates H2O2-induced apoptosis; overexpression causes G1 phase growth arrest and clonal death that is suppressed by overexpression of MCA1']	31	10412
7891	dnadiffSNV	chrVI	SNV	115235	115235	YFL010C	115108	115743	-1	MisSense	G->E	C	T	['WWM1']	['WW domain containing protein of unknown function; binds to Mca1p, a caspase-related protease that regulates H2O2-induced apoptosis; overexpression causes G1 phase growth arrest and clonal death that is suppressed by overexpression of MCA1']	38	10498
7894	dnadiffSNV	chrVI	SNV	115494	115494	YFL010C	115108	115743	-1	MisSense	G->R	C	G	['WWM1']	['WW domain containing protein of unknown function; binds to Mca1p, a caspase-related protease that regulates H2O2-induced apoptosis; overexpression causes G1 phase growth arrest and clonal death that is suppressed by overexpression of MCA1']	83	10757
7900	dnadiffSNV	chrVI	SNV	116269	116269	YFL009W	116145	118484	1	MisSense	H->R	A	G	['CDC4']	['F-box protein required for G1/S and G2/M transition, associates with Skp1p and Cdc53p to form a complex, SCFCdc4, which acts as ubiquitin-protein ligase directing ubiquitination of the phosphorylated CDK inhibitor Sic1p']	83	11532
7901	dnadiffSNV	chrVI	SNV	116448	116448	YFL009W	116145	118484	1	MisSense	A->T	G	A	['CDC4']	['F-box protein required for G1/S and G2/M transition, associates with Skp1p and Cdc53p to form a complex, SCFCdc4, which acts as ubiquitin-protein ligase directing ubiquitination of the phosphorylated CDK inhibitor Sic1p']	179	11711
7903	dnadiffSNV	chrVI	SNV	116839	116839	YFL009W	116145	118484	1	MisSense	S->T	G	C	['CDC4']	['F-box protein required for G1/S and G2/M transition, associates with Skp1p and Cdc53p to form a complex, SCFCdc4, which acts as ubiquitin-protein ligase directing ubiquitination of the phosphorylated CDK inhibitor Sic1p']	179	12102
7926	dnadiffSNV	chrVI	SNV	120204	120204	YFL008W	119429	123106	1	MisSense	L->S	T	C	['SMC1', 'CHL10']	['Subunit of the multiprotein cohesin complex, essential protein involved in chromosome segregation and in double-strand DNA break repair; SMC chromosomal ATPase family member, binds DNA with a preference for DNA with secondary structure']	41	15461
7930	dnadiffSNV	chrVI	SNV	121229	121229	YFL008W	119429	123106	1	MisSense	D->N	G	A	['SMC1', 'CHL10']	['Subunit of the multiprotein cohesin complex, essential protein involved in chromosome segregation and in double-strand DNA break repair; SMC chromosomal ATPase family member, binds DNA with a preference for DNA with secondary structure']	34	16486
7931	dnadiffSNV	chrVI	SNV	121761	121761	YFL008W	119429	123106	1	MisSense	V->E	T	A	['SMC1', 'CHL10']	['Subunit of the multiprotein cohesin complex, essential protein involved in chromosome segregation and in double-strand DNA break repair; SMC chromosomal ATPase family member, binds DNA with a preference for DNA with secondary structure']	532	16019
7935	dnadiffSNV	chrVI	SNV	124136	124136	YFL007W	123479	129910	1	MisSense	A->T	G	A	['BLM10', 'YFL006W']	['Proteasome activator subunit; found in association with core particles, with and without the 19S regulatory particle; required for resistance to bleomycin, may be involved in protecting against oxidative damage; similar to mammalian PA200']	115	13644
7936	dnadiffSNV	chrVI	SNV	124251	124251	YFL007W	123479	129910	1	MisSense	A->G	C	G	['BLM10', 'YFL006W']	['Proteasome activator subunit; found in association with core particles, with and without the 19S regulatory particle; required for resistance to bleomycin, may be involved in protecting against oxidative damage; similar to mammalian PA200']	115	13529
7938	dnadiffSNV	chrVI	SNV	125753	125753	YFL007W	123479	129910	1	MisSense	V->I	G	A	['BLM10', 'YFL006W']	['Proteasome activator subunit; found in association with core particles, with and without the 19S regulatory particle; required for resistance to bleomycin, may be involved in protecting against oxidative damage; similar to mammalian PA200']	96	12027
7939	dnadiffSNV	chrVI	SNV	125849	125849	YFL007W	123479	129910	1	MisSense	D->N	G	A	['BLM10', 'YFL006W']	['Proteasome activator subunit; found in association with core particles, with and without the 19S regulatory particle; required for resistance to bleomycin, may be involved in protecting against oxidative damage; similar to mammalian PA200']	96	11931
7941	dnadiffSNV	chrVI	SNV	126183	126183	YFL007W	123479	129910	1	MisSense	Y->C	A	G	['BLM10', 'YFL006W']	['Proteasome activator subunit; found in association with core particles, with and without the 19S regulatory particle; required for resistance to bleomycin, may be involved in protecting against oxidative damage; similar to mammalian PA200']	224	11597
7949	dnadiffSNV	chrVI	SNV	128175	128175	YFL007W	123479	129910	1	MisSense	L->S	T	C	['BLM10', 'YFL006W']	['Proteasome activator subunit; found in association with core particles, with and without the 19S regulatory particle; required for resistance to bleomycin, may be involved in protecting against oxidative damage; similar to mammalian PA200']	59	9605
7950	dnadiffSNV	chrVI	SNV	128234	128234	YFL007W	123479	129910	1	MisSense	A->P	G	C	['BLM10', 'YFL006W']	['Proteasome activator subunit; found in association with core particles, with and without the 19S regulatory particle; required for resistance to bleomycin, may be involved in protecting against oxidative damage; similar to mammalian PA200']	59	9546
7952	dnadiffSNV	chrVI	SNV	129176	129176	YFL007W	123479	129910	1	MisSense	V->I	G	A	['BLM10', 'YFL006W']	['Proteasome activator subunit; found in association with core particles, with and without the 19S regulatory particle; required for resistance to bleomycin, may be involved in protecting against oxidative damage; similar to mammalian PA200']	102	8604
7953	dnadiffSNV	chrVI	SNV	129391	129391	YFL007W	123479	129910	1	MisSense	I->M	C	G	['BLM10', 'YFL006W']	['Proteasome activator subunit; found in association with core particles, with and without the 19S regulatory particle; required for resistance to bleomycin, may be involved in protecting against oxidative damage; similar to mammalian PA200']	215	8389
7962	dnadiffSNV	chrVI	SNV	133166	133166	YFL004W	131810	134296	1	MisSense	N->D	A	G	['VTC2', 'PHM1']	['Subunit of the vacuolar transporter chaperone (VTC) complex involved in membrane trafficking, vacuolar polyphosphate accumulation, microautophagy and non-autophagic vacuolar fusion']	89	4613
7965	dnadiffSNV	chrVI	SNV	134123	134123	YFL004W	131810	134296	1	MisSense	S->A	T	G	['VTC2', 'PHM1']	['Subunit of the vacuolar transporter chaperone (VTC) complex involved in membrane trafficking, vacuolar polyphosphate accumulation, microautophagy and non-autophagic vacuolar fusion']	247	3656
7972	dnadiffSNV	chrVI	SNV	136531	136531	YFL003C	134521	137157	-1	MisSense	D->E	A	T	['MSH4']	['Protein involved in meiotic recombination, required for normal levels of crossing over, colocalizes with Zip2p to discrete foci on meiotic chromosomes, has homology to bacterial MutS protein']	258	1248
8010	dnadiffSNV	chrVI	SNV	146049	146049	YFL002C	145114	146934	-1	MisSense	I->V	T	C	['SPB4']	['Putative ATP-dependent RNA helicase, nucleolar protein required for synthesis of 60S ribosomal subunits at a late step in the pathway; sediments with 66S pre-ribosomes in sucrose gradients']	25	2678
8021	dnadiffSNV	chrVI	SNV	147143	147143	YFL001W	147131	148459	1	MisSense	I->V	A	G	['DEG1', 'HRM3', 'PUS3']	['tRNA:pseudouridine synthase, introduces pseudouridines at position 38 or 39 in tRNA, important for maintenance of translation efficiency and normal cell growth, localizes to both the nucleus and cytoplasm; non-essential for viability']	22	3774
8022	dnadiffSNV	chrVI	SNV	147173	147173	YFL001W	147131	148459	1	MisSense	I->V	A	G	['DEG1', 'HRM3', 'PUS3']	['tRNA:pseudouridine synthase, introduces pseudouridines at position 38 or 39 in tRNA, important for maintenance of translation efficiency and normal cell growth, localizes to both the nucleus and cytoplasm; non-essential for viability']	30	3804
8026	dnadiffSNV	chrVI	SNV	147471	147471	YFL001W	147131	148459	1	MisSense	Y->F	A	T	['DEG1', 'HRM3', 'PUS3']	['tRNA:pseudouridine synthase, introduces pseudouridines at position 38 or 39 in tRNA, important for maintenance of translation efficiency and normal cell growth, localizes to both the nucleus and cytoplasm; non-essential for viability']	5	4102
8028	dnadiffSNV	chrVI	SNV	147986	147986	YFL001W	147131	148459	1	MisSense	V->I	G	A	['DEG1', 'HRM3', 'PUS3']	['tRNA:pseudouridine synthase, introduces pseudouridines at position 38 or 39 in tRNA, important for maintenance of translation efficiency and normal cell growth, localizes to both the nucleus and cytoplasm; non-essential for viability']	205	4617
8029	dnadiffSNV	chrVI	SNV	148191	148191	YFL001W	147131	148459	1	MisSense	T->S	C	G	['DEG1', 'HRM3', 'PUS3']	['tRNA:pseudouridine synthase, introduces pseudouridines at position 38 or 39 in tRNA, important for maintenance of translation efficiency and normal cell growth, localizes to both the nucleus and cytoplasm; non-essential for viability']	177	4822
8030	dnadiffSNV	chrVI	SNV	148368	148368	YFL001W	147131	148459	1	MisSense	T->S	C	G	['DEG1', 'HRM3', 'PUS3']	['tRNA:pseudouridine synthase, introduces pseudouridines at position 38 or 39 in tRNA, important for maintenance of translation efficiency and normal cell growth, localizes to both the nucleus and cytoplasm; non-essential for viability']	122	4999
8064	dnadiffSNV	chrVI	SNV	150548	150548	YFR002W	150016	152535	1	MisSense	L->P	T	C	['NIC96']	['Component of the nuclear pore complex, required for nuclear pore formation; forms a subcomplex with Nsp1p, Nup57p, and Nup49p']	95	7180
8066	dnadiffSNV	chrVI	SNV	152137	152137	YFR002W	150016	152535	1	MisSense	V->I	G	A	['NIC96']	['Component of the nuclear pore complex, required for nuclear pore formation; forms a subcomplex with Nsp1p, Nup57p, and Nup49p']	919	8769
8083	dnadiffSNV	chrVI	SNV	155068	155068	YFR005C	154527	155873	-1	MisSense	N->S	T	C	['SAD1']	['Conserved zinc-finger domain protein involved in pre-mRNA splicing, required for assembly of U4 snRNA into the U4/U6 particle']	31	11700
8084	dnadiffSNV	chrVI	SNV	155127	155127	YFR005C	154527	155873	-1	MisSense	D->E	G	T	['SAD1']	['Conserved zinc-finger domain protein involved in pre-mRNA splicing, required for assembly of U4 snRNA into the U4/U6 particle']	51	11759
8090	dnadiffSNV	chrVI	SNV	156218	156218	YFR006W	156145	157752	1	MisSense	K->R	A	G	None	['Putative X-Pro aminopeptidase; green fluorescent protein (GFP)-fusion protein localizes to the cytoplasm; YFR006W is not an essential gene']	116	12846
8092	dnadiffSNV	chrVI	SNV	156680	156680	YFR006W	156145	157752	1	MisSense	A->V	C	T	None	['Putative X-Pro aminopeptidase; green fluorescent protein (GFP)-fusion protein localizes to the cytoplasm; YFR006W is not an essential gene']	29	13308
8094	dnadiffSNV	chrVI	SNV	156790	156790	YFR006W	156145	157752	1	MisSense	P->A	C	G	None	['Putative X-Pro aminopeptidase; green fluorescent protein (GFP)-fusion protein localizes to the cytoplasm; YFR006W is not an essential gene']	10	13418
8126	dnadiffSNV	chrVI	SNV	159554	159554	YFR007W	159299	160360	1	MisSense	K->E	A	G	['YFH7', 'AIM12']	['Putative kinase with similarity to the phosphoribulokinase/uridine kinase/bacterial pantothenate kinase (PRK/URK/PANK) subfamily of P-loop kinases']	2	16182
8129	dnadiffSNV	chrVI	SNV	159744	159744	YFR007W	159299	160360	1	MisSense	A->V	C	T	['YFH7', 'AIM12']	['Putative kinase with similarity to the phosphoribulokinase/uridine kinase/bacterial pantothenate kinase (PRK/URK/PANK) subfamily of P-loop kinases']	128	16372
8151	dnadiffSNV	chrVI	SNV	162872	162872	YFR009W	162488	164746	1	MisSense	T->A	A	G	['GCN20']	['Positive regulator of the Gcn2p kinase activity, forms a complex with Gcn1p; proposed to stimulate Gcn2p activation by an uncharged tRNA']	103	15114
8154	dnadiffSNV	chrVI	SNV	163957	163957	YFR009W-A	163875	164132	1	MisSense	P->L	C	T	None	['Dubious ORF unlikely to encode a protein, based on available experimental and comparative sequence data; completely overlaps the verified gene YFR009W; identified by expression profiling and mass spectrometry']	126	14029
8155	dnadiffSNV	chrVI	SNV	164083	164083	YFR009W-A	163875	164132	1	MisSense	S->F	C	T	None	['Dubious ORF unlikely to encode a protein, based on available experimental and comparative sequence data; completely overlaps the verified gene YFR009W; identified by expression profiling and mass spectrometry']	126	13903
8167	dnadiffSNV	chrVI	SNV	168102	168102	YFR012W	167888	168496	1	MisSense	I->K	T	A	None	['Putative protein of unknown function']	2	9884
8169	dnadiffSNV	chrVI	SNV	168117	168117	YFR012W	167888	168496	1	MisSense	S->F	C	T	None	['Putative protein of unknown function']	5	9869
8170	dnadiffSNV	chrVI	SNV	168122	168122	YFR012W	167888	168496	1	MisSense	E->K	G	A	None	['Putative protein of unknown function']	5	9864
8173	dnadiffSNV	chrVI	SNV	168408	168408	YFR012W	167888	168496	1	MisSense	C->S	G	C	None	['Putative protein of unknown function']	40	9603
8181	dnadiffSNV	chrVI	SNV	169269	169269	YFR012W-A	169224	169310	1	MisSense	R->C	C	T	None	['Putative protein of unknown function; identified by homology']	63	8742
8199	dnadiffSNV	chrVI	SNV	170025	170025	YFR013W	169922	172285	1	MisSense	M->T	T	C	['IOC3']	['Member of a complex (Isw1a) with Isw1p that has nucleosome-stimulated ATPase activity and represses transcription initiation by specific positioning of a promoter proximal dinucleosome; has homology to Esc8p, which is involved in silencing']	123	7994
8203	dnadiffSNV	chrVI	SNV	171023	171023	YFR013W	169922	172285	1	MisSense	N->D	A	G	['IOC3']	['Member of a complex (Isw1a) with Isw1p that has nucleosome-stimulated ATPase activity and represses transcription initiation by specific positioning of a promoter proximal dinucleosome; has homology to Esc8p, which is involved in silencing']	80	6996
8208	dnadiffSNV	chrVI	SNV	171501	171501	YFR013W	169922	172285	1	MisSense	S->L	C	T	['IOC3']	['Member of a complex (Isw1a) with Isw1p that has nucleosome-stimulated ATPase activity and represses transcription initiation by specific positioning of a promoter proximal dinucleosome; has homology to Esc8p, which is involved in silencing']	67	6518
8211	dnadiffSNV	chrVI	SNV	172581	172581	YFR014C	172537	173877	-1	MisSense	A->T	C	T	['CMK1']	['Calmodulin-dependent protein kinase; may play a role in stress response, many CA++/calmodulan dependent phosphorylation substrates demonstrated in vitro, amino acid sequence similar to Cmk2p and mammalian Cam Kinase II']	17	5439
8212	dnadiffSNV	chrVI	SNV	172598	172598	YFR014C	172537	173877	-1	MisSense	I->K	A	T	['CMK1']	['Calmodulin-dependent protein kinase; may play a role in stress response, many CA++/calmodulan dependent phosphorylation substrates demonstrated in vitro, amino acid sequence similar to Cmk2p and mammalian Cam Kinase II']	14	5422
8214	dnadiffSNV	chrVI	SNV	172677	172677	YFR014C	172537	173877	-1	MisSense	T->P	T	G	['CMK1']	['Calmodulin-dependent protein kinase; may play a role in stress response, many CA++/calmodulan dependent phosphorylation substrates demonstrated in vitro, amino acid sequence similar to Cmk2p and mammalian Cam Kinase II']	65	5343
8219	dnadiffSNV	chrVI	SNV	173765	173765	YFR014C	172537	173877	-1	MisSense	V->A	A	G	['CMK1']	['Calmodulin-dependent protein kinase; may play a role in stress response, many CA++/calmodulan dependent phosphorylation substrates demonstrated in vitro, amino acid sequence similar to Cmk2p and mammalian Cam Kinase II']	166	4255
8238	dnadiffSNV	chrVI	SNV	176340	176340	YFR015C	174265	176391	-1	MisSense	T->A	T	C	['GSY1']	['Glycogen synthase with similarity to Gsy2p, the more highly expressed yeast homolog; expression induced by glucose limitation, nitrogen starvation, environmental stress, and entry into stationary phase']	44	1686
8247	dnadiffSNV	chrVI	SNV	177638	177638	YFR016C	177042	180743	-1	MisSense	V->I	C	T	None	['Putative protein of unknown function; green fluorescent protein (GFP)-fusion protein localizes to the cytoplasm and bud; interacts with Spa2p; YFL016C is not an essential gene']	34	388
8249	dnadiffSNV	chrVI	SNV	177674	177674	YFR016C	177042	180743	-1	MisSense	E->Q	C	G	None	['Putative protein of unknown function; green fluorescent protein (GFP)-fusion protein localizes to the cytoplasm and bud; interacts with Spa2p; YFL016C is not an essential gene']	1	352
8256	dnadiffSNV	chrVI	SNV	178120	178120	YFR016C	177042	180743	-1	MisSense	F->C	A	C	None	['Putative protein of unknown function; green fluorescent protein (GFP)-fusion protein localizes to the cytoplasm and bud; interacts with Spa2p; YFL016C is not an essential gene']	36	48
8257	dnadiffSNV	chrVI	SNV	178156	178156	YFR016C	177042	180743	-1	MisSense	E->G	T	C	None	['Putative protein of unknown function; green fluorescent protein (GFP)-fusion protein localizes to the cytoplasm and bud; interacts with Spa2p; YFL016C is not an essential gene']	11	12
8260	dnadiffSNV	chrVI	SNV	178655	178655	YFR016C	177042	180743	-1	MisSense	V->I	C	T	None	['Putative protein of unknown function; green fluorescent protein (GFP)-fusion protein localizes to the cytoplasm and bud; interacts with Spa2p; YFL016C is not an essential gene']	19	347
8262	dnadiffSNV	chrVI	SNV	178766	178766	YFR016C	177042	180743	-1	MisSense	A->T	C	T	None	['Putative protein of unknown function; green fluorescent protein (GFP)-fusion protein localizes to the cytoplasm and bud; interacts with Spa2p; YFL016C is not an essential gene']	91	458
8264	dnadiffSNV	chrVI	SNV	178875	178875	YFR016C	177042	180743	-1	MisSense	M->I	C	T	None	['Putative protein of unknown function; green fluorescent protein (GFP)-fusion protein localizes to the cytoplasm and bud; interacts with Spa2p; YFL016C is not an essential gene']	18	567
8267	dnadiffSNV	chrVI	SNV	179134	179134	YFR016C	177042	180743	-1	MisSense	S->N	C	T	None	['Putative protein of unknown function; green fluorescent protein (GFP)-fusion protein localizes to the cytoplasm and bud; interacts with Spa2p; YFL016C is not an essential gene']	40	826
8268	dnadiffSNV	chrVI	SNV	179207	179207	YFR016C	177042	180743	-1	MisSense	E->K	C	T	None	['Putative protein of unknown function; green fluorescent protein (GFP)-fusion protein localizes to the cytoplasm and bud; interacts with Spa2p; YFL016C is not an essential gene']	73	899
8269	dnadiffSNV	chrVI	SNV	179522	179522	YFR016C	177042	180743	-1	MisSense	V->I	C	T	None	['Putative protein of unknown function; green fluorescent protein (GFP)-fusion protein localizes to the cytoplasm and bud; interacts with Spa2p; YFL016C is not an essential gene']	15	1214
8270	dnadiffSNV	chrVI	SNV	179537	179537	YFR016C	177042	180743	-1	MisSense	R->G	T	C	None	['Putative protein of unknown function; green fluorescent protein (GFP)-fusion protein localizes to the cytoplasm and bud; interacts with Spa2p; YFL016C is not an essential gene']	15	1229
8271	dnadiffSNV	chrVI	SNV	179606	179606	YFR016C	177042	180743	-1	MisSense	Q->E	G	C	None	['Putative protein of unknown function; green fluorescent protein (GFP)-fusion protein localizes to the cytoplasm and bud; interacts with Spa2p; YFL016C is not an essential gene']	69	1298
8272	dnadiffSNV	chrVI	SNV	179949	179949	YFR016C	177042	180743	-1	MisSense	F->L	G	T	None	['Putative protein of unknown function; green fluorescent protein (GFP)-fusion protein localizes to the cytoplasm and bud; interacts with Spa2p; YFL016C is not an essential gene']	8	1431
8273	dnadiffSNV	chrVI	SNV	179957	179957	YFR016C	177042	180743	-1	MisSense	K->E	T	C	None	['Putative protein of unknown function; green fluorescent protein (GFP)-fusion protein localizes to the cytoplasm and bud; interacts with Spa2p; YFL016C is not an essential gene']	8	1423
8274	dnadiffSNV	chrVI	SNV	179981	179981	YFR016C	177042	180743	-1	MisSense	R->G	T	C	None	['Putative protein of unknown function; green fluorescent protein (GFP)-fusion protein localizes to the cytoplasm and bud; interacts with Spa2p; YFL016C is not an essential gene']	24	1399
8275	dnadiffSNV	chrVI	SNV	180152	180152	YFR016C	177042	180743	-1	MisSense	G->S	C	T	None	['Putative protein of unknown function; green fluorescent protein (GFP)-fusion protein localizes to the cytoplasm and bud; interacts with Spa2p; YFL016C is not an essential gene']	143	1228
8276	dnadiffSNV	chrVI	SNV	180295	180295	YFR016C	177042	180743	-1	MisSense	V->A	A	G	None	['Putative protein of unknown function; green fluorescent protein (GFP)-fusion protein localizes to the cytoplasm and bud; interacts with Spa2p; YFL016C is not an essential gene']	29	1085
8280	dnadiffSNV	chrVI	SNV	180656	180656	YFR016C	177042	180743	-1	MisSense	A->P	C	G	None	['Putative protein of unknown function; green fluorescent protein (GFP)-fusion protein localizes to the cytoplasm and bud; interacts with Spa2p; YFL016C is not an essential gene']	16	724
8282	dnadiffSNV	chrVI	SNV	180725	180725	YFR016C	177042	180743	-1	MisSense	V->I	C	T	None	['Putative protein of unknown function; green fluorescent protein (GFP)-fusion protein localizes to the cytoplasm and bud; interacts with Spa2p; YFL016C is not an essential gene']	53	655
8308	dnadiffSNV	chrVI	SNV	182354	182354	YFR017C	182274	182861	-1	MisSense	T->A	T	C	None	['Putative protein of unknown function; green fluorescent protein (GFP)-fusion protein localizes to the cytoplasm and is induced in response to the DNA-damaging agent MMS; YFR017C is not an essential gene']	47	1020
8309	dnadiffSNV	chrVI	SNV	182440	182440	YFR017C	182274	182861	-1	MisSense	R->K	C	T	None	['Putative protein of unknown function; green fluorescent protein (GFP)-fusion protein localizes to the cytoplasm and is induced in response to the DNA-damaging agent MMS; YFR017C is not an essential gene']	19	1106
8310	dnadiffSNV	chrVI	SNV	182459	182459	YFR017C	182274	182861	-1	MisSense	C->R	A	G	None	['Putative protein of unknown function; green fluorescent protein (GFP)-fusion protein localizes to the cytoplasm and is induced in response to the DNA-damaging agent MMS; YFR017C is not an essential gene']	19	1125
8311	dnadiffSNV	chrVI	SNV	182500	182500	YFR017C	182274	182861	-1	MisSense	A->V	G	A	None	['Putative protein of unknown function; green fluorescent protein (GFP)-fusion protein localizes to the cytoplasm and is induced in response to the DNA-damaging agent MMS; YFR017C is not an essential gene']	41	1166
8312	dnadiffSNV	chrVI	SNV	182752	182752	YFR017C	182274	182861	-1	MisSense	S->I	C	A	None	['Putative protein of unknown function; green fluorescent protein (GFP)-fusion protein localizes to the cytoplasm and is induced in response to the DNA-damaging agent MMS; YFR017C is not an essential gene']	135	1069
8316	dnadiffSNV	chrVI	SNV	183406	183406	YFR018C	183131	184222	-1	MisSense	E->K	C	T	None	['Putative protein of unknown function']	70	397
8319	dnadiffSNV	chrVI	SNV	183726	183726	YFR018C	183131	184222	-1	MisSense	K->T	T	G	None	['Putative protein of unknown function']	77	77
8321	dnadiffSNV	chrVI	SNV	184083	184083	YFR018C	183131	184222	-1	MisSense	P->L	G	A	None	['Putative protein of unknown function']	75	247
8322	dnadiffSNV	chrVI	SNV	184158	184158	YFR018C	183131	184222	-1	MisSense	Q->R	T	C	None	['Putative protein of unknown function']	67	322
8335	dnadiffSNV	chrVI	SNV	184878	184878	YFR019W	184502	191338	1	MisSense	S->N	G	A	['FAB1', 'SVL7']	['1-phosphatidylinositol-3-phosphate 5-kinase; vacuolar membrane kinase that generates phosphatidylinositol (3,5)P2, which is involved in vacuolar sorting and homeostasis']	20	1042
8337	dnadiffSNV	chrVI	SNV	185498	185498	YFR019W	184502	191338	1	MisSense	S->A	T	G	['FAB1', 'SVL7']	['1-phosphatidylinositol-3-phosphate 5-kinase; vacuolar membrane kinase that generates phosphatidylinositol (3,5)P2, which is involved in vacuolar sorting and homeostasis']	76	1662
8346	dnadiffSNV	chrVI	SNV	186936	186936	YFR019W	184502	191338	1	MisSense	L->P	T	C	['FAB1', 'SVL7']	['1-phosphatidylinositol-3-phosphate 5-kinase; vacuolar membrane kinase that generates phosphatidylinositol (3,5)P2, which is involved in vacuolar sorting and homeostasis']	79	3076
8353	dnadiffSNV	chrVI	SNV	188342	188342	YFR019W	184502	191338	1	MisSense	D->N	G	A	['FAB1', 'SVL7']	['1-phosphatidylinositol-3-phosphate 5-kinase; vacuolar membrane kinase that generates phosphatidylinositol (3,5)P2, which is involved in vacuolar sorting and homeostasis']	81	4482
8354	dnadiffSNV	chrVI	SNV	188423	188423	YFR019W	184502	191338	1	MisSense	H->Y	C	T	['FAB1', 'SVL7']	['1-phosphatidylinositol-3-phosphate 5-kinase; vacuolar membrane kinase that generates phosphatidylinositol (3,5)P2, which is involved in vacuolar sorting and homeostasis']	5	4563
8358	dnadiffSNV	chrVI	SNV	189156	189156	YFR019W	184502	191338	1	MisSense	R->I	G	T	['FAB1', 'SVL7']	['1-phosphatidylinositol-3-phosphate 5-kinase; vacuolar membrane kinase that generates phosphatidylinositol (3,5)P2, which is involved in vacuolar sorting and homeostasis']	92	5296
8359	dnadiffSNV	chrVI	SNV	189336	189336	YFR019W	184502	191338	1	MisSense	M->R	T	G	['FAB1', 'SVL7']	['1-phosphatidylinositol-3-phosphate 5-kinase; vacuolar membrane kinase that generates phosphatidylinositol (3,5)P2, which is involved in vacuolar sorting and homeostasis']	180	5476
8360	dnadiffSNV	chrVI	SNV	189828	189828	YFR019W	184502	191338	1	MisSense	N->T	A	C	['FAB1', 'SVL7']	['1-phosphatidylinositol-3-phosphate 5-kinase; vacuolar membrane kinase that generates phosphatidylinositol (3,5)P2, which is involved in vacuolar sorting and homeostasis']	19	5968
8363	dnadiffSNV	chrVI	SNV	190159	190159	YFR019W	184502	191338	1	MisSense	M->I	G	A	['FAB1', 'SVL7']	['1-phosphatidylinositol-3-phosphate 5-kinase; vacuolar membrane kinase that generates phosphatidylinositol (3,5)P2, which is involved in vacuolar sorting and homeostasis']	10	6299
8364	dnadiffSNV	chrVI	SNV	190169	190169	YFR019W	184502	191338	1	MisSense	V->F	G	T	['FAB1', 'SVL7']	['1-phosphatidylinositol-3-phosphate 5-kinase; vacuolar membrane kinase that generates phosphatidylinositol (3,5)P2, which is involved in vacuolar sorting and homeostasis']	1	6309
8365	dnadiffSNV	chrVI	SNV	190170	190170	YFR019W	184502	191338	1	MisSense	V->A	T	C	['FAB1', 'SVL7']	['1-phosphatidylinositol-3-phosphate 5-kinase; vacuolar membrane kinase that generates phosphatidylinositol (3,5)P2, which is involved in vacuolar sorting and homeostasis']	1	6310
8393	dnadiffSNV	chrVI	SNV	193023	193023	YFR020W	192737	193435	1	MisSense	R->Q	G	A	None	['Dubious open reading frame unlikely to encode a functional protein, based on available experimental and comparative sequence data']	16	9163
8394	dnadiffSNV	chrVI	SNV	193039	193039	YFR020W	192737	193435	1	MisSense	M->I	G	A	None	['Dubious open reading frame unlikely to encode a functional protein, based on available experimental and comparative sequence data']	16	9179
8395	dnadiffSNV	chrVI	SNV	193175	193175	YFR020W	192737	193435	1	MisSense	D->N	G	A	None	['Dubious open reading frame unlikely to encode a functional protein, based on available experimental and comparative sequence data']	97	9315
8396	dnadiffSNV	chrVI	SNV	193272	193272	YFR020W	192737	193435	1	MisSense	T->I	C	T	None	['Dubious open reading frame unlikely to encode a functional protein, based on available experimental and comparative sequence data']	2	9412
8397	dnadiffSNV	chrVI	SNV	193274	193274	YFR020W	192737	193435	1	MisSense	E->K	G	A	None	['Dubious open reading frame unlikely to encode a functional protein, based on available experimental and comparative sequence data']	2	9414
8398	dnadiffSNV	chrVI	SNV	193303	193303	YFR020W	192737	193435	1	MisSense	M->I	G	A	None	['Dubious open reading frame unlikely to encode a functional protein, based on available experimental and comparative sequence data']	10	9443
8399	dnadiffSNV	chrVI	SNV	193313	193313	YFR020W	192737	193435	1	MisSense	H->Y	C	T	None	['Dubious open reading frame unlikely to encode a functional protein, based on available experimental and comparative sequence data']	10	9453
8400	dnadiffSNV	chrVI	SNV	193344	193344	YFR020W	192737	193435	1	MisSense	D->G	A	G	None	['Dubious open reading frame unlikely to encode a functional protein, based on available experimental and comparative sequence data']	31	9484
8417	dnadiffSNV	chrVI	SNV	195395	195395	YFR021W	194812	196314	1	MisSense	S->N	G	A	['ATG18', 'AUT10', 'CVT18', 'NMR1', 'SVP1']	['Phosphoinositide binding protein required for vesicle formation in autophagy and the cytoplasm-to-vacuole targeting (Cvt) pathway; binds both phosphatidylinositol (3,5)-bisphosphate and phosphatidylinositol 3-phosphate; WD-40 repeat protein']	20	11534
8430	dnadiffSNV	chrVI	SNV	197428	197428	YFR022W	196833	199034	1	MisSense	N->S	A	G	['ROG3', 'ART7']	['Protein that binds the ubiquitin ligase Rsp5p via its 2 PY motifs; has similarity to Rod1p; mutation suppresses the temperature sensitivity of an mck1 rim11 double mutant; proposed to regulate the endocytosis of plasma membrane proteins']	58	12916
8433	dnadiffSNV	chrVI	SNV	198468	198468	YFR022W	196833	199034	1	MisSense	E->K	G	A	['ROG3', 'ART7']	['Protein that binds the ubiquitin ligase Rsp5p via its 2 PY motifs; has similarity to Rod1p; mutation suppresses the temperature sensitivity of an mck1 rim11 double mutant; proposed to regulate the endocytosis of plasma membrane proteins']	739	11876
8458	dnadiffSNV	chrVI	SNV	203808	203808	YFR025C	203743	204750	-1	MisSense	L->V	G	C	['HIS2']	['Histidinolphosphatase, catalyzes the eighth step in histidine biosynthesis; mutations cause histidine auxotrophy and sensitivity to Cu, Co, and Ni salts; transcription is regulated by general amino acid control']	37	6564
8460	dnadiffSNV	chrVI	SNV	204006	204006	YFR025C	203743	204750	-1	MisSense	R->G	G	C	['HIS2']	['Histidinolphosphatase, catalyzes the eighth step in histidine biosynthesis; mutations cause histidine auxotrophy and sensitivity to Cu, Co, and Ni salts; transcription is regulated by general amino acid control']	161	6366
8461	dnadiffSNV	chrVI	SNV	204282	204282	YFR025C	203743	204750	-1	MisSense	H->D	G	C	['HIS2']	['Histidinolphosphatase, catalyzes the eighth step in histidine biosynthesis; mutations cause histidine auxotrophy and sensitivity to Cu, Co, and Ni salts; transcription is regulated by general amino acid control']	107	6090
8462	dnadiffSNV	chrVI	SNV	204389	204389	YFR025C	203743	204750	-1	MisSense	I->T	A	G	['HIS2']	['Histidinolphosphatase, catalyzes the eighth step in histidine biosynthesis; mutations cause histidine auxotrophy and sensitivity to Cu, Co, and Ni salts; transcription is regulated by general amino acid control']	107	5983
8464	dnadiffSNV	chrVI	SNV	204560	204560	YFR025C	203743	204750	-1	MisSense	T->S	G	C	['HIS2']	['Histidinolphosphatase, catalyzes the eighth step in histidine biosynthesis; mutations cause histidine auxotrophy and sensitivity to Cu, Co, and Ni salts; transcription is regulated by general amino acid control']	61	5812
8503	dnadiffSNV	chrVI	SNV	205793	205793	YFR026C	205748	206257	-1	MisSense	N->K	A	C	['ULI1']	['Putative protein of unknown function involved in and induced by the endoplasmic reticulum unfolded protein response']	91	4611
8504	dnadiffSNV	chrVI	SNV	205932	205932	YFR026C	205748	206257	-1	MisSense	S->L	G	A	['ULI1']	['Putative protein of unknown function involved in and induced by the endoplasmic reticulum unfolded protein response']	38	4472
8506	dnadiffSNV	chrVI	SNV	206097	206097	YFR026C	205748	206257	-1	MisSense	P->L	G	A	['ULI1']	['Putative protein of unknown function involved in and induced by the endoplasmic reticulum unfolded protein response']	127	4307
8521	dnadiffSNV	chrVI	SNV	207456	207456	YFR027W	207452	208297	1	MisSense	K->R	A	G	['ECO1', 'CTF7']	['Acetyltransferase required for sister chromatid cohesion; modifies Smc3p at DNA replication forks during S-phase; modifies Mcd1p in response to double-strand DNA breaks during G2/M; mutations in human homolog ESCO2 cause Roberts syndrome']	16	2949
8539	dnadiffSNV	chrVI	SNV	226133	226133	YFR034W-A	226022	226309	1	MisSense	K->Q	A	C	None	['Dubious ORF unlikely to encode a protein, based on available experimental and comparative sequence data; partially overlaps YFR035C; identified by gene-trapping, microarray expression analysis, and genome-wide homology searching']	2	15783
8539	dnadiffSNV	chrVI	SNV	226133	226133	YFR035C	226121	226465	-1	MisSense	F->L	A	C	None	['Putative protein of unknown function, deletion mutant exhibits synthetic phenotype with alpha-synuclein']	2	15783
8540	dnadiffSNV	chrVI	SNV	227485	227485	YFR036W-A	227451	228101	1	MisSense	F->S	T	C	None	['Dubious open reading frame unlikely to encode a protein, based on available experimental and comparative sequence data; partially overlaps the verified gene RSC8']	4	17129
8547	dnadiffSNV	chrVI	SNV	229838	229838	YFR038W	229380	231941	1	MisSense	H->Q	T	A	['IRC5']	['Putative ATPase containing the DEAD/H helicase-related sequence motif; null mutant displays increased levels of spontaneous Rad52p foci']	48	19481
8548	dnadiffSNV	chrVI	SNV	230250	230250	YFR038W	229380	231941	1	MisSense	K->E	A	G	['IRC5']	['Putative ATPase containing the DEAD/H helicase-related sequence motif; null mutant displays increased levels of spontaneous Rad52p foci']	83	19893
8557	dnadiffSNV	chrVI	SNV	231775	231775	YFR038W	229380	231941	1	MisSense	N->S	A	G	['IRC5']	['Putative ATPase containing the DEAD/H helicase-related sequence motif; null mutant displays increased levels of spontaneous Rad52p foci']	56	21418
8558	dnadiffSNV	chrVI	SNV	231831	231831	YFR038W	229380	231941	1	MisSense	T->A	A	G	['IRC5']	['Putative ATPase containing the DEAD/H helicase-related sequence motif; null mutant displays increased levels of spontaneous Rad52p foci']	56	21474
8560	dnadiffSNV	chrVI	SNV	232697	232697	YFR039C	232012	233544	-1	MisSense	Q->R	T	C	None	['Putative protein of unknown function; may be involved in response to high salt and changes in carbon source; deletion mutant has decreased spore survival in Drosophila feces']	241	22340
8561	dnadiffSNV	chrVI	SNV	233456	233456	YFR039C	232012	233544	-1	MisSense	S->N	C	T	None	['Putative protein of unknown function; may be involved in response to high salt and changes in carbon source; deletion mutant has decreased spore survival in Drosophila feces']	187	23099
8567	dnadiffSNV	chrVI	SNV	238621	238621	YFR042W	238458	239060	1	MisSense	Y->C	A	G	['KEG1']	['Integral membrane protein of the ER; physically interacts with Kre6p; has a role in the synthesis of beta-1,6-glucan in the cell wall; required for cell viability']	86	28264
8568	dnadiffSNV	chrVI	SNV	238707	238707	YFR042W	238458	239060	1	MisSense	N->D	A	G	['KEG1']	['Integral membrane protein of the ER; physically interacts with Kre6p; has a role in the synthesis of beta-1,6-glucan in the cell wall; required for cell viability']	86	28350
8569	dnadiffSNV	chrVI	SNV	239478	239478	YFR043C	239114	239827	-1	MisSense	A->V	G	A	['IRC6']	['Putative protein of unknown function; null mutant displays increased levels of spontaneous Rad52p foci']	161	29121
8570	dnadiffSNV	chrVI	SNV	239639	239639	YFR043C	239114	239827	-1	MisSense	E->D	C	G	['IRC6']	['Putative protein of unknown function; null mutant displays increased levels of spontaneous Rad52p foci']	57	29282
18736	dnadiffSNV	chrXIV	SNV	81141	81141	YNL293W	80640	82541	1	MisSense	S->A	T	G	['MSB3', 'GYP3']	['GTPase-activating protein for Sec4p and several other Rab GTPases, regulates exocytosis via its action on Sec4p, also required for proper actin organization; similar to Msb4p; both Msb3p and Msb4p localize to sites of polarized growth']	708	15486
18751	dnadiffSNV	chrXIV	SNV	119275	119275	YNL275W	119268	120998	1	MisSense	N->T	A	C	['BOR1']	['Boron efflux transporter of the plasma membrane; binds HCO3-, I-, Br-, NO3- and Cl-; has similarity to the characterized boron efflux transporter A. thaliana BOR1']	1	16746
18752	dnadiffSNV	chrXIV	SNV	119276	119276	YNL275W	119268	120998	1	MisSense	N->K	T	A	['BOR1']	['Boron efflux transporter of the plasma membrane; binds HCO3-, I-, Br-, NO3- and Cl-; has similarity to the characterized boron efflux transporter A. thaliana BOR1']	1	16747
18753	dnadiffSNV	chrXIV	SNV	119359	119359	YNL275W	119268	120998	1	MisSense	L->Q	T	A	['BOR1']	['Boron efflux transporter of the plasma membrane; binds HCO3-, I-, Br-, NO3- and Cl-; has similarity to the characterized boron efflux transporter A. thaliana BOR1']	2	16830
18754	dnadiffSNV	chrXIV	SNV	119361	119361	YNL275W	119268	120998	1	MisSense	D->H	G	C	['BOR1']	['Boron efflux transporter of the plasma membrane; binds HCO3-, I-, Br-, NO3- and Cl-; has similarity to the characterized boron efflux transporter A. thaliana BOR1']	2	16832
18755	dnadiffSNV	chrXIV	SNV	119374	119374	YNL275W	119268	120998	1	MisSense	S->L	C	T	['BOR1']	['Boron efflux transporter of the plasma membrane; binds HCO3-, I-, Br-, NO3- and Cl-; has similarity to the characterized boron efflux transporter A. thaliana BOR1']	13	16845
18758	dnadiffSNV	chrXIV	SNV	119413	119413	YNL275W	119268	120998	1	MisSense	K->R	A	G	['BOR1']	['Boron efflux transporter of the plasma membrane; binds HCO3-, I-, Br-, NO3- and Cl-; has similarity to the characterized boron efflux transporter A. thaliana BOR1']	5	16884
18759	dnadiffSNV	chrXIV	SNV	119432	119432	YNL275W	119268	120998	1	MisSense	F->L	C	A	['BOR1']	['Boron efflux transporter of the plasma membrane; binds HCO3-, I-, Br-, NO3- and Cl-; has similarity to the characterized boron efflux transporter A. thaliana BOR1']	18	16903
18763	dnadiffSNV	chrXIV	SNV	119540	119540	YNL275W	119268	120998	1	MisSense	D->E	C	A	['BOR1']	['Boron efflux transporter of the plasma membrane; binds HCO3-, I-, Br-, NO3- and Cl-; has similarity to the characterized boron efflux transporter A. thaliana BOR1']	6	17011
18766	dnadiffSNV	chrXIV	SNV	119667	119667	YNL275W	119268	120998	1	MisSense	L->F	C	T	['BOR1']	['Boron efflux transporter of the plasma membrane; binds HCO3-, I-, Br-, NO3- and Cl-; has similarity to the characterized boron efflux transporter A. thaliana BOR1']	4	17138
18767	dnadiffSNV	chrXIV	SNV	119671	119671	YNL275W	119268	120998	1	MisSense	G->A	G	C	['BOR1']	['Boron efflux transporter of the plasma membrane; binds HCO3-, I-, Br-, NO3- and Cl-; has similarity to the characterized boron efflux transporter A. thaliana BOR1']	1	17142
18772	dnadiffSNV	chrXIV	SNV	119791	119791	YNL275W	119268	120998	1	MisSense	M->T	T	C	['BOR1']	['Boron efflux transporter of the plasma membrane; binds HCO3-, I-, Br-, NO3- and Cl-; has similarity to the characterized boron efflux transporter A. thaliana BOR1']	25	17262
18774	dnadiffSNV	chrXIV	SNV	119839	119839	YNL275W	119268	120998	1	MisSense	C->F	G	T	['BOR1']	['Boron efflux transporter of the plasma membrane; binds HCO3-, I-, Br-, NO3- and Cl-; has similarity to the characterized boron efflux transporter A. thaliana BOR1']	1	17310
18777	dnadiffSNV	chrXIV	SNV	119881	119881	YNL275W	119268	120998	1	MisSense	G->E	G	A	['BOR1']	['Boron efflux transporter of the plasma membrane; binds HCO3-, I-, Br-, NO3- and Cl-; has similarity to the characterized boron efflux transporter A. thaliana BOR1']	17	17352
18781	dnadiffSNV	chrXIV	SNV	119929	119929	YNL275W	119268	120998	1	MisSense	T->R	C	G	['BOR1']	['Boron efflux transporter of the plasma membrane; binds HCO3-, I-, Br-, NO3- and Cl-; has similarity to the characterized boron efflux transporter A. thaliana BOR1']	1	17400
18783	dnadiffSNV	chrXIV	SNV	119943	119943	YNL275W	119268	120998	1	MisSense	A->T	G	A	['BOR1']	['Boron efflux transporter of the plasma membrane; binds HCO3-, I-, Br-, NO3- and Cl-; has similarity to the characterized boron efflux transporter A. thaliana BOR1']	2	17414
18785	dnadiffSNV	chrXIV	SNV	119985	119985	YNL275W	119268	120998	1	MisSense	V->I	G	A	['BOR1']	['Boron efflux transporter of the plasma membrane; binds HCO3-, I-, Br-, NO3- and Cl-; has similarity to the characterized boron efflux transporter A. thaliana BOR1']	40	17456
18791	dnadiffSNV	chrXIV	SNV	120282	120282	YNL275W	119268	120998	1	MisSense	F->I	T	A	['BOR1']	['Boron efflux transporter of the plasma membrane; binds HCO3-, I-, Br-, NO3- and Cl-; has similarity to the characterized boron efflux transporter A. thaliana BOR1']	100	17753
18801	dnadiffSNV	chrXIV	SNV	121736	121736	YNL274C	121118	122170	-1	MisSense	N->K	G	C	['GOR1']	['Glyoxylate reductase; null mutation results in increased biomass after diauxic shift; the authentic, non-tagged protein is detected in highly purified mitochondria in high-throughput studies']	117	19207
18805	dnadiffSNV	chrXIV	SNV	122107	122107	YNL274C	121118	122170	-1	MisSense	E->K	C	T	['GOR1']	['Glyoxylate reductase; null mutation results in increased biomass after diauxic shift; the authentic, non-tagged protein is detected in highly purified mitochondria in high-throughput studies']	40	19578
18822	dnadiffSNV	chrXIV	SNV	123919	123919	YNL273W	122883	126599	1	MisSense	R->K	G	A	['TOF1']	['Subunit of a replication-pausing checkpoint complex (Tof1p-Mrc1p-Csm3p) that acts at the stalled replication fork to promote sister chromatid cohesion after DNA damage, facilitating gap repair of damaged DNA; interacts with the MCM helicase']	23	21390
18827	dnadiffSNV	chrXIV	SNV	124329	124329	YNL273W	122883	126599	1	MisSense	V->I	G	A	['TOF1']	['Subunit of a replication-pausing checkpoint complex (Tof1p-Mrc1p-Csm3p) that acts at the stalled replication fork to promote sister chromatid cohesion after DNA damage, facilitating gap repair of damaged DNA; interacts with the MCM helicase']	23	21800
18830	dnadiffSNV	chrXIV	SNV	124434	124434	YNL273W	122883	126599	1	MisSense	R->G	A	G	['TOF1']	['Subunit of a replication-pausing checkpoint complex (Tof1p-Mrc1p-Csm3p) that acts at the stalled replication fork to promote sister chromatid cohesion after DNA damage, facilitating gap repair of damaged DNA; interacts with the MCM helicase']	34	21905
18831	dnadiffSNV	chrXIV	SNV	124524	124524	YNL273W	122883	126599	1	MisSense	A->T	G	A	['TOF1']	['Subunit of a replication-pausing checkpoint complex (Tof1p-Mrc1p-Csm3p) that acts at the stalled replication fork to promote sister chromatid cohesion after DNA damage, facilitating gap repair of damaged DNA; interacts with the MCM helicase']	90	21995
18834	dnadiffSNV	chrXIV	SNV	124765	124765	YNL273W	122883	126599	1	MisSense	G->D	G	A	['TOF1']	['Subunit of a replication-pausing checkpoint complex (Tof1p-Mrc1p-Csm3p) that acts at the stalled replication fork to promote sister chromatid cohesion after DNA damage, facilitating gap repair of damaged DNA; interacts with the MCM helicase']	74	22236
18836	dnadiffSNV	chrXIV	SNV	125337	125337	YNL273W	122883	126599	1	MisSense	V->I	G	A	['TOF1']	['Subunit of a replication-pausing checkpoint complex (Tof1p-Mrc1p-Csm3p) that acts at the stalled replication fork to promote sister chromatid cohesion after DNA damage, facilitating gap repair of damaged DNA; interacts with the MCM helicase']	75	22808
18839	dnadiffSNV	chrXIV	SNV	125734	125734	YNL273W	122883	126599	1	MisSense	D->G	A	G	['TOF1']	['Subunit of a replication-pausing checkpoint complex (Tof1p-Mrc1p-Csm3p) that acts at the stalled replication fork to promote sister chromatid cohesion after DNA damage, facilitating gap repair of damaged DNA; interacts with the MCM helicase']	161	23205
18840	dnadiffSNV	chrXIV	SNV	125895	125895	YNL273W	122883	126599	1	MisSense	F->L	T	C	['TOF1']	['Subunit of a replication-pausing checkpoint complex (Tof1p-Mrc1p-Csm3p) that acts at the stalled replication fork to promote sister chromatid cohesion after DNA damage, facilitating gap repair of damaged DNA; interacts with the MCM helicase']	20	23366
18844	dnadiffSNV	chrXIV	SNV	126226	126226	YNL273W	122883	126599	1	MisSense	S->N	G	A	['TOF1']	['Subunit of a replication-pausing checkpoint complex (Tof1p-Mrc1p-Csm3p) that acts at the stalled replication fork to promote sister chromatid cohesion after DNA damage, facilitating gap repair of damaged DNA; interacts with the MCM helicase']	136	23697
18846	dnadiffSNV	chrXIV	SNV	126492	126492	YNL273W	122883	126599	1	MisSense	S->T	T	A	['TOF1']	['Subunit of a replication-pausing checkpoint complex (Tof1p-Mrc1p-Csm3p) that acts at the stalled replication fork to promote sister chromatid cohesion after DNA damage, facilitating gap repair of damaged DNA; interacts with the MCM helicase']	11	23963
18849	dnadiffSNV	chrXIV	SNV	126596	126596	YNL273W	122883	126599	1	MisSense	D->E	T	A	['TOF1']	['Subunit of a replication-pausing checkpoint complex (Tof1p-Mrc1p-Csm3p) that acts at the stalled replication fork to promote sister chromatid cohesion after DNA damage, facilitating gap repair of damaged DNA; interacts with the MCM helicase']	30	24067
18853	dnadiffSNV	chrXIV	SNV	126875	126875	YNL272C	126805	129084	-1	MisSense	S->N	C	T	['SEC2']	['Guanyl-nucleotide exchange factor for the small G-protein Sec4p; essential for post-Golgi vesicle transport and for autophagy; associates with the exocyst, via exocyst subunit Sec15p, on secretory vesicles']	106	24346
18854	dnadiffSNV	chrXIV	SNV	126981	126981	YNL272C	126805	129084	-1	MisSense	R->G	T	C	['SEC2']	['Guanyl-nucleotide exchange factor for the small G-protein Sec4p; essential for post-Golgi vesicle transport and for autophagy; associates with the exocyst, via exocyst subunit Sec15p, on secretory vesicles']	42	24452
18855	dnadiffSNV	chrXIV	SNV	127023	127023	YNL272C	126805	129084	-1	MisSense	E->K	C	T	['SEC2']	['Guanyl-nucleotide exchange factor for the small G-protein Sec4p; essential for post-Golgi vesicle transport and for autophagy; associates with the exocyst, via exocyst subunit Sec15p, on secretory vesicles']	24	24494
18856	dnadiffSNV	chrXIV	SNV	127047	127047	YNL272C	126805	129084	-1	MisSense	S->G	T	C	['SEC2']	['Guanyl-nucleotide exchange factor for the small G-protein Sec4p; essential for post-Golgi vesicle transport and for autophagy; associates with the exocyst, via exocyst subunit Sec15p, on secretory vesicles']	24	24518
18859	dnadiffSNV	chrXIV	SNV	127238	127238	YNL272C	126805	129084	-1	MisSense	G->D	C	T	['SEC2']	['Guanyl-nucleotide exchange factor for the small G-protein Sec4p; essential for post-Golgi vesicle transport and for autophagy; associates with the exocyst, via exocyst subunit Sec15p, on secretory vesicles']	32	24709
18863	dnadiffSNV	chrXIV	SNV	127806	127806	YNL272C	126805	129084	-1	MisSense	G->S	C	T	['SEC2']	['Guanyl-nucleotide exchange factor for the small G-protein Sec4p; essential for post-Golgi vesicle transport and for autophagy; associates with the exocyst, via exocyst subunit Sec15p, on secretory vesicles']	14	25277
18864	dnadiffSNV	chrXIV	SNV	127820	127820	YNL272C	126805	129084	-1	MisSense	H->R	T	C	['SEC2']	['Guanyl-nucleotide exchange factor for the small G-protein Sec4p; essential for post-Golgi vesicle transport and for autophagy; associates with the exocyst, via exocyst subunit Sec15p, on secretory vesicles']	14	25291
18866	dnadiffSNV	chrXIV	SNV	128162	128162	YNL272C	126805	129084	-1	MisSense	A->V	G	A	['SEC2']	['Guanyl-nucleotide exchange factor for the small G-protein Sec4p; essential for post-Golgi vesicle transport and for autophagy; associates with the exocyst, via exocyst subunit Sec15p, on secretory vesicles']	10	25633
18882	dnadiffSNV	chrXIV	SNV	129800	129800	YNL271C	129522	135383	-1	MisSense	T->A	T	C	['BNI1', 'PPF3', 'SHE5']	['Formin, nucleates the formation of linear actin filaments, involved in cell processes such as budding and mitotic spindle orientation which require the formation of polarized actin cables, functionally redundant with BNR1']	32	27295
18883	dnadiffSNV	chrXIV	SNV	130095	130095	YNL271C	129522	135383	-1	MisSense	I->M	T	C	['BNI1', 'PPF3', 'SHE5']	['Formin, nucleates the formation of linear actin filaments, involved in cell processes such as budding and mitotic spindle orientation which require the formation of polarized actin cables, functionally redundant with BNR1']	295	27590
18887	dnadiffSNV	chrXIV	SNV	130901	130901	YNL271C	129522	135383	-1	MisSense	E->K	C	T	['BNI1', 'PPF3', 'SHE5']	['Formin, nucleates the formation of linear actin filaments, involved in cell processes such as budding and mitotic spindle orientation which require the formation of polarized actin cables, functionally redundant with BNR1']	14	28396
18888	dnadiffSNV	chrXIV	SNV	130982	130982	YNL271C	129522	135383	-1	MisSense	S->P	A	G	['BNI1', 'PPF3', 'SHE5']	['Formin, nucleates the formation of linear actin filaments, involved in cell processes such as budding and mitotic spindle orientation which require the formation of polarized actin cables, functionally redundant with BNR1']	81	28477
18889	dnadiffSNV	chrXIV	SNV	131438	131438	YNL271C	129522	135383	-1	MisSense	T->A	T	C	['BNI1', 'PPF3', 'SHE5']	['Formin, nucleates the formation of linear actin filaments, involved in cell processes such as budding and mitotic spindle orientation which require the formation of polarized actin cables, functionally redundant with BNR1']	34	28933
18893	dnadiffSNV	chrXIV	SNV	131621	131621	YNL271C	129522	135383	-1	MisSense	G->S	C	T	['BNI1', 'PPF3', 'SHE5']	['Formin, nucleates the formation of linear actin filaments, involved in cell processes such as budding and mitotic spindle orientation which require the formation of polarized actin cables, functionally redundant with BNR1']	38	29116
18894	dnadiffSNV	chrXIV	SNV	131663	131663	YNL271C	129522	135383	-1	MisSense	P->S	G	A	['BNI1', 'PPF3', 'SHE5']	['Formin, nucleates the formation of linear actin filaments, involved in cell processes such as budding and mitotic spindle orientation which require the formation of polarized actin cables, functionally redundant with BNR1']	4	29167
18895	dnadiffSNV	chrXIV	SNV	131762	131762	YNL271C	129522	135383	-1	MisSense	D->N	C	T	['BNI1', 'PPF3', 'SHE5']	['Formin, nucleates the formation of linear actin filaments, involved in cell processes such as budding and mitotic spindle orientation which require the formation of polarized actin cables, functionally redundant with BNR1']	99	29266
18902	dnadiffSNV	chrXIV	SNV	132251	132251	YNL271C	129522	135383	-1	MisSense	E->K	C	T	['BNI1', 'PPF3', 'SHE5']	['Formin, nucleates the formation of linear actin filaments, involved in cell processes such as budding and mitotic spindle orientation which require the formation of polarized actin cables, functionally redundant with BNR1']	23	29755
18903	dnadiffSNV	chrXIV	SNV	132374	132374	YNL271C	129522	135383	-1	MisSense	E->K	C	T	['BNI1', 'PPF3', 'SHE5']	['Formin, nucleates the formation of linear actin filaments, involved in cell processes such as budding and mitotic spindle orientation which require the formation of polarized actin cables, functionally redundant with BNR1']	112	29878
18908	dnadiffSNV	chrXIV	SNV	132925	132925	YNL271C	129522	135383	-1	MisSense	T->S	G	C	['BNI1', 'PPF3', 'SHE5']	['Formin, nucleates the formation of linear actin filaments, involved in cell processes such as budding and mitotic spindle orientation which require the formation of polarized actin cables, functionally redundant with BNR1']	4	30429
18909	dnadiffSNV	chrXIV	SNV	132929	132929	YNL271C	129522	135383	-1	MisSense	G->S	C	T	['BNI1', 'PPF3', 'SHE5']	['Formin, nucleates the formation of linear actin filaments, involved in cell processes such as budding and mitotic spindle orientation which require the formation of polarized actin cables, functionally redundant with BNR1']	4	30433
18912	dnadiffSNV	chrXIV	SNV	133208	133208	YNL271C	129522	135383	-1	MisSense	A->T	C	T	['BNI1', 'PPF3', 'SHE5']	['Formin, nucleates the formation of linear actin filaments, involved in cell processes such as budding and mitotic spindle orientation which require the formation of polarized actin cables, functionally redundant with BNR1']	17	30712
18914	dnadiffSNV	chrXIV	SNV	133595	133595	YNL271C	129522	135383	-1	MisSense	V->I	C	T	['BNI1', 'PPF3', 'SHE5']	['Formin, nucleates the formation of linear actin filaments, involved in cell processes such as budding and mitotic spindle orientation which require the formation of polarized actin cables, functionally redundant with BNR1']	74	31099
18917	dnadiffSNV	chrXIV	SNV	134870	134870	YNL271C	129522	135383	-1	MisSense	Y->H	A	G	['BNI1', 'PPF3', 'SHE5']	['Formin, nucleates the formation of linear actin filaments, involved in cell processes such as budding and mitotic spindle orientation which require the formation of polarized actin cables, functionally redundant with BNR1']	330	32374
18918	dnadiffSNV	chrXIV	SNV	135200	135200	YNL271C	129522	135383	-1	MisSense	P->S	G	A	['BNI1', 'PPF3', 'SHE5']	['Formin, nucleates the formation of linear actin filaments, involved in cell processes such as budding and mitotic spindle orientation which require the formation of polarized actin cables, functionally redundant with BNR1']	201	32704
18923	dnadiffSNV	chrXIV	SNV	136019	136019	YNL270C	135940	137661	-1	MisSense	R->H	C	T	['ALP1', 'APL1']	['Arginine transporter; expression is normally very low and it is unclear what conditions would induce significant expression']	2	33537
18925	dnadiffSNV	chrXIV	SNV	136113	136113	YNL270C	135940	137661	-1	MisSense	I->V	T	C	['ALP1', 'APL1']	['Arginine transporter; expression is normally very low and it is unclear what conditions would induce significant expression']	92	33631
18928	dnadiffSNV	chrXIV	SNV	136884	136884	YNL270C	135940	137661	-1	MisSense	D->N	C	T	['ALP1', 'APL1']	['Arginine transporter; expression is normally very low and it is unclear what conditions would induce significant expression']	115	34402
18931	dnadiffSNV	chrXIV	SNV	137285	137285	YNL270C	135940	137661	-1	MisSense	V->A	A	G	['ALP1', 'APL1']	['Arginine transporter; expression is normally very low and it is unclear what conditions would induce significant expression']	13	34803
18933	dnadiffSNV	chrXIV	SNV	137715	137715	YNL269W	137699	138094	1	MisSense	R->Q	G	A	['BSC4']	['Protein of unknown function, ORF exhibits genomic organization compatible with a translational readthrough-dependent mode of expression; readthrough is increased upon depletion of Sup35p']	91	35236
18935	dnadiffSNV	chrXIV	SNV	137823	137823	YNL269W	137699	138094	1	MisSense	S->N	G	A	['BSC4']	['Protein of unknown function, ORF exhibits genomic organization compatible with a translational readthrough-dependent mode of expression; readthrough is increased upon depletion of Sup35p']	17	35344
18945	dnadiffSNV	chrXIV	SNV	138817	138817	YNL268W	138550	140385	1	MisSense	T->P	A	C	['LYP1']	['Lysine permease; one of three amino acid permeases (Alp1p, Can1p, Lyp1p) responsible for uptake of cationic amino acids']	9	36340
18946	dnadiffSNV	chrXIV	SNV	138826	138826	YNL268W	138550	140385	1	MisSense	N->D	A	G	['LYP1']	['Lysine permease; one of three amino acid permeases (Alp1p, Can1p, Lyp1p) responsible for uptake of cationic amino acids']	9	36349
18949	dnadiffSNV	chrXIV	SNV	140230	140230	YNL268W	138550	140385	1	MisSense	V->M	G	A	['LYP1']	['Lysine permease; one of three amino acid permeases (Alp1p, Can1p, Lyp1p) responsible for uptake of cationic amino acids']	8	37753
18976	dnadiffSNV	chrXIV	SNV	141865	141865	YNL267W	140878	144078	1	MisSense	P->S	C	T	['PIK1', 'PIK120', 'PIK41']	['Phosphatidylinositol 4-kinase; catalyzes first step in the biosynthesis of phosphatidylinositol-4,5-biphosphate; may control cytokinesis through the actin cytoskeleton']	25	39392
18977	dnadiffSNV	chrXIV	SNV	141890	141890	YNL267W	140878	144078	1	MisSense	N->S	A	G	['PIK1', 'PIK120', 'PIK41']	['Phosphatidylinositol 4-kinase; catalyzes first step in the biosynthesis of phosphatidylinositol-4,5-biphosphate; may control cytokinesis through the actin cytoskeleton']	25	39417
18978	dnadiffSNV	chrXIV	SNV	142022	142022	YNL267W	140878	144078	1	MisSense	S->F	C	T	['PIK1', 'PIK120', 'PIK41']	['Phosphatidylinositol 4-kinase; catalyzes first step in the biosynthesis of phosphatidylinositol-4,5-biphosphate; may control cytokinesis through the actin cytoskeleton']	61	39549
18981	dnadiffSNV	chrXIV	SNV	142628	142628	YNL267W	140878	144078	1	MisSense	S->N	G	A	['PIK1', 'PIK120', 'PIK41']	['Phosphatidylinositol 4-kinase; catalyzes first step in the biosynthesis of phosphatidylinositol-4,5-biphosphate; may control cytokinesis through the actin cytoskeleton']	36	40155
18982	dnadiffSNV	chrXIV	SNV	142664	142664	YNL267W	140878	144078	1	MisSense	G->D	G	A	['PIK1', 'PIK120', 'PIK41']	['Phosphatidylinositol 4-kinase; catalyzes first step in the biosynthesis of phosphatidylinositol-4,5-biphosphate; may control cytokinesis through the actin cytoskeleton']	36	40191
18996	dnadiffSNV	chrXIV	SNV	144436	144436	YNL266W	144245	144664	1	MisSense	L->F	G	T	None	['Dubious open reading frame unlikely to encode a protein, based on available experimental and comparative sequence data; partially overlaps the verified ORF IST1/YNL265C']	9	41903
19014	dnadiffSNV	chrXIV	SNV	147716	147716	YNL263C	146896	147840	-1	MisSense	G->A	C	G	['YIF1']	['Integral membrane protein required for the fusion of ER-derived COPII transport vesicles with the Golgi; interacts with Yip1p and Yos1p; localizes to the Golgi, the ER, and COPII vesicles']	150	45182
19021	dnadiffSNV	chrXIV	SNV	148551	148551	YNL262W	148212	154880	1	MisSense	I->V	A	G	['POL2', 'DUN2']	['Catalytic subunit of DNA polymerase (II) epsilon, a chromosomal DNA replication polymerase that exhibits processivity and proofreading exonuclease activity; also involved in DNA synthesis during DNA repair; interacts extensively with Mrc1p']	170	46017
19035	dnadiffSNV	chrXIV	SNV	150192	150192	YNL262W	148212	154880	1	MisSense	A->T	G	A	['POL2', 'DUN2']	['Catalytic subunit of DNA polymerase (II) epsilon, a chromosomal DNA replication polymerase that exhibits processivity and proofreading exonuclease activity; also involved in DNA synthesis during DNA repair; interacts extensively with Mrc1p']	32	47658
19044	dnadiffSNV	chrXIV	SNV	151905	151905	YNL262W	148212	154880	1	MisSense	I->V	A	G	['POL2', 'DUN2']	['Catalytic subunit of DNA polymerase (II) epsilon, a chromosomal DNA replication polymerase that exhibits processivity and proofreading exonuclease activity; also involved in DNA synthesis during DNA repair; interacts extensively with Mrc1p']	86	49371
19049	dnadiffSNV	chrXIV	SNV	152388	152388	YNL262W	148212	154880	1	MisSense	A->T	G	A	['POL2', 'DUN2']	['Catalytic subunit of DNA polymerase (II) epsilon, a chromosomal DNA replication polymerase that exhibits processivity and proofreading exonuclease activity; also involved in DNA synthesis during DNA repair; interacts extensively with Mrc1p']	4	49854
19050	dnadiffSNV	chrXIV	SNV	152392	152392	YNL262W	148212	154880	1	MisSense	G->V	G	T	['POL2', 'DUN2']	['Catalytic subunit of DNA polymerase (II) epsilon, a chromosomal DNA replication polymerase that exhibits processivity and proofreading exonuclease activity; also involved in DNA synthesis during DNA repair; interacts extensively with Mrc1p']	4	49858
19057	dnadiffSNV	chrXIV	SNV	153222	153222	YNL262W	148212	154880	1	MisSense	I->V	A	G	['POL2', 'DUN2']	['Catalytic subunit of DNA polymerase (II) epsilon, a chromosomal DNA replication polymerase that exhibits processivity and proofreading exonuclease activity; also involved in DNA synthesis during DNA repair; interacts extensively with Mrc1p']	67	50688
19062	dnadiffSNV	chrXIV	SNV	153630	153630	YNL262W	148212	154880	1	MisSense	S->A	T	G	['POL2', 'DUN2']	['Catalytic subunit of DNA polymerase (II) epsilon, a chromosomal DNA replication polymerase that exhibits processivity and proofreading exonuclease activity; also involved in DNA synthesis during DNA repair; interacts extensively with Mrc1p']	16	51096
19068	dnadiffSNV	chrXIV	SNV	154017	154017	YNL262W	148212	154880	1	MisSense	V->F	G	T	['POL2', 'DUN2']	['Catalytic subunit of DNA polymerase (II) epsilon, a chromosomal DNA replication polymerase that exhibits processivity and proofreading exonuclease activity; also involved in DNA synthesis during DNA repair; interacts extensively with Mrc1p']	4	51483
19070	dnadiffSNV	chrXIV	SNV	154185	154185	YNL262W	148212	154880	1	MisSense	K->E	A	G	['POL2', 'DUN2']	['Catalytic subunit of DNA polymerase (II) epsilon, a chromosomal DNA replication polymerase that exhibits processivity and proofreading exonuclease activity; also involved in DNA synthesis during DNA repair; interacts extensively with Mrc1p']	124	51651
19078	dnadiffSNV	chrXIV	SNV	155190	155190	YNL261W	155100	156539	1	MisSense	S->P	T	C	['ORC5']	['Subunit of the origin recognition complex, which directs DNA replication by binding to replication origins and is also involved in transcriptional silencing']	10	52650
19080	dnadiffSNV	chrXIV	SNV	155361	155361	YNL261W	155100	156539	1	MisSense	L->I	C	A	['ORC5']	['Subunit of the origin recognition complex, which directs DNA replication by binding to replication origins and is also involved in transcriptional silencing']	34	52821
19083	dnadiffSNV	chrXIV	SNV	156055	156055	YNL261W	155100	156539	1	MisSense	S->N	G	A	['ORC5']	['Subunit of the origin recognition complex, which directs DNA replication by binding to replication origins and is also involved in transcriptional silencing']	157	53515
19094	dnadiffSNV	chrXIV	SNV	157440	157440	YNL260C	156859	157455	-1	MisSense	F->L	A	G	None	['Putative protein of unknown function with similarity to a human protein overexpressed in oral cancers; essential gene with defects in anaerobic and filamentous growth; localizes to the nucleus and cytoplasm']	18	54899
19100	dnadiffSNV	chrXIV	SNV	157663	157663	YNL259C	157644	157865	-1	MisSense	R->K	C	T	['ATX1']	['Cytosolic copper metallochaperone that transports copper to the secretory vesicle copper transporter Ccc2p for eventual insertion into Fet3p, which is a multicopper oxidase required for high-affinity iron uptake']	4	55122
19108	dnadiffSNV	chrXIV	SNV	158239	158239	YNL258C	158109	160373	-1	MisSense	N->S	T	C	['DSL1', 'RNS1']	['Peripheral membrane protein needed for Golgi-to-ER retrograde traffic; forms a complex with Sec39p and Tip20p that interacts with ER SNAREs Sec20p and Use1p; component of the ER target site that interacts with coatomer; interacts with Cin5p']	59	55699
19110	dnadiffSNV	chrXIV	SNV	158359	158359	YNL258C	158109	160373	-1	MisSense	N->S	T	C	['DSL1', 'RNS1']	['Peripheral membrane protein needed for Golgi-to-ER retrograde traffic; forms a complex with Sec39p and Tip20p that interacts with ER SNAREs Sec20p and Use1p; component of the ER target site that interacts with coatomer; interacts with Cin5p']	61	55819
19113	dnadiffSNV	chrXIV	SNV	159120	159120	YNL258C	158109	160373	-1	MisSense	E->D	C	G	['DSL1', 'RNS1']	['Peripheral membrane protein needed for Golgi-to-ER retrograde traffic; forms a complex with Sec39p and Tip20p that interacts with ER SNAREs Sec20p and Use1p; component of the ER target site that interacts with coatomer; interacts with Cin5p']	37	56580
19114	dnadiffSNV	chrXIV	SNV	159157	159157	YNL258C	158109	160373	-1	MisSense	A->V	G	A	['DSL1', 'RNS1']	['Peripheral membrane protein needed for Golgi-to-ER retrograde traffic; forms a complex with Sec39p and Tip20p that interacts with ER SNAREs Sec20p and Use1p; component of the ER target site that interacts with coatomer; interacts with Cin5p']	6	56617
19115	dnadiffSNV	chrXIV	SNV	159163	159163	YNL258C	158109	160373	-1	MisSense	H->L	T	A	['DSL1', 'RNS1']	['Peripheral membrane protein needed for Golgi-to-ER retrograde traffic; forms a complex with Sec39p and Tip20p that interacts with ER SNAREs Sec20p and Use1p; component of the ER target site that interacts with coatomer; interacts with Cin5p']	3	56623
19116	dnadiffSNV	chrXIV	SNV	159166	159166	YNL258C	158109	160373	-1	MisSense	L->H	A	T	['DSL1', 'RNS1']	['Peripheral membrane protein needed for Golgi-to-ER retrograde traffic; forms a complex with Sec39p and Tip20p that interacts with ER SNAREs Sec20p and Use1p; component of the ER target site that interacts with coatomer; interacts with Cin5p']	3	56626
19121	dnadiffSNV	chrXIV	SNV	159674	159674	YNL258C	158109	160373	-1	MisSense	V->I	C	T	['DSL1', 'RNS1']	['Peripheral membrane protein needed for Golgi-to-ER retrograde traffic; forms a complex with Sec39p and Tip20p that interacts with ER SNAREs Sec20p and Use1p; component of the ER target site that interacts with coatomer; interacts with Cin5p']	11	57134
19122	dnadiffSNV	chrXIV	SNV	159685	159685	YNL258C	158109	160373	-1	MisSense	K->T	T	G	['DSL1', 'RNS1']	['Peripheral membrane protein needed for Golgi-to-ER retrograde traffic; forms a complex with Sec39p and Tip20p that interacts with ER SNAREs Sec20p and Use1p; component of the ER target site that interacts with coatomer; interacts with Cin5p']	4	57145
19123	dnadiffSNV	chrXIV	SNV	159689	159689	YNL258C	158109	160373	-1	MisSense	E->K	C	T	['DSL1', 'RNS1']	['Peripheral membrane protein needed for Golgi-to-ER retrograde traffic; forms a complex with Sec39p and Tip20p that interacts with ER SNAREs Sec20p and Use1p; component of the ER target site that interacts with coatomer; interacts with Cin5p']	4	57149
19124	dnadiffSNV	chrXIV	SNV	159750	159750	YNL258C	158109	160373	-1	MisSense	R->S	C	G	['DSL1', 'RNS1']	['Peripheral membrane protein needed for Golgi-to-ER retrograde traffic; forms a complex with Sec39p and Tip20p that interacts with ER SNAREs Sec20p and Use1p; component of the ER target site that interacts with coatomer; interacts with Cin5p']	61	57210
19125	dnadiffSNV	chrXIV	SNV	159971	159971	YNL258C	158109	160373	-1	MisSense	T->A	T	C	['DSL1', 'RNS1']	['Peripheral membrane protein needed for Golgi-to-ER retrograde traffic; forms a complex with Sec39p and Tip20p that interacts with ER SNAREs Sec20p and Use1p; component of the ER target site that interacts with coatomer; interacts with Cin5p']	41	57431
19126	dnadiffSNV	chrXIV	SNV	160012	160012	YNL258C	158109	160373	-1	MisSense	S->T	C	G	['DSL1', 'RNS1']	['Peripheral membrane protein needed for Golgi-to-ER retrograde traffic; forms a complex with Sec39p and Tip20p that interacts with ER SNAREs Sec20p and Use1p; component of the ER target site that interacts with coatomer; interacts with Cin5p']	41	57472
19127	dnadiffSNV	chrXIV	SNV	160235	160235	YNL258C	158109	160373	-1	MisSense	I->V	T	C	['DSL1', 'RNS1']	['Peripheral membrane protein needed for Golgi-to-ER retrograde traffic; forms a complex with Sec39p and Tip20p that interacts with ER SNAREs Sec20p and Use1p; component of the ER target site that interacts with coatomer; interacts with Cin5p']	12	57695
19128	dnadiffSNV	chrXIV	SNV	160247	160247	YNL258C	158109	160373	-1	MisSense	Q->E	G	C	['DSL1', 'RNS1']	['Peripheral membrane protein needed for Golgi-to-ER retrograde traffic; forms a complex with Sec39p and Tip20p that interacts with ER SNAREs Sec20p and Use1p; component of the ER target site that interacts with coatomer; interacts with Cin5p']	12	57707
19130	dnadiffSNV	chrXIV	SNV	160340	160340	YNL258C	158109	160373	-1	MisSense	I->V	T	C	['DSL1', 'RNS1']	['Peripheral membrane protein needed for Golgi-to-ER retrograde traffic; forms a complex with Sec39p and Tip20p that interacts with ER SNAREs Sec20p and Use1p; component of the ER target site that interacts with coatomer; interacts with Cin5p']	5	57800
19136	dnadiffSNV	chrXIV	SNV	161269	161269	YNL257C	160631	164320	-1	MisSense	D->H	C	G	['SIP3']	['Protein that activates transcription through interaction with DNA-bound Snf1p, C-terminal region has a putative leucine zipper motif; potential Cdc28p substrate']	67	58729
19139	dnadiffSNV	chrXIV	SNV	161875	161875	YNL257C	160631	164320	-1	MisSense	R->C	G	A	['SIP3']	['Protein that activates transcription through interaction with DNA-bound Snf1p, C-terminal region has a putative leucine zipper motif; potential Cdc28p substrate']	182	59335
19140	dnadiffSNV	chrXIV	SNV	162100	162100	YNL257C	160631	164320	-1	MisSense	V->I	C	T	['SIP3']	['Protein that activates transcription through interaction with DNA-bound Snf1p, C-terminal region has a putative leucine zipper motif; potential Cdc28p substrate']	71	59560
19141	dnadiffSNV	chrXIV	SNV	162171	162171	YNL257C	160631	164320	-1	MisSense	S->F	G	A	['SIP3']	['Protein that activates transcription through interaction with DNA-bound Snf1p, C-terminal region has a putative leucine zipper motif; potential Cdc28p substrate']	53	59631
19146	dnadiffSNV	chrXIV	SNV	162450	162450	YNL257C	160631	164320	-1	MisSense	C->F	C	A	['SIP3']	['Protein that activates transcription through interaction with DNA-bound Snf1p, C-terminal region has a putative leucine zipper motif; potential Cdc28p substrate']	31	59910
19148	dnadiffSNV	chrXIV	SNV	162494	162494	YNL257C	160631	164320	-1	MisSense	L->F	C	A	['SIP3']	['Protein that activates transcription through interaction with DNA-bound Snf1p, C-terminal region has a putative leucine zipper motif; potential Cdc28p substrate']	9	59954
19154	dnadiffSNV	chrXIV	SNV	163348	163348	YNL257C	160631	164320	-1	MisSense	P->S	G	A	['SIP3']	['Protein that activates transcription through interaction with DNA-bound Snf1p, C-terminal region has a putative leucine zipper motif; potential Cdc28p substrate']	121	60808
19160	dnadiffSNV	chrXIV	SNV	165259	165259	YNL256W	164623	167097	1	MisSense	L->F	C	T	['FOL1']	['Multifunctional enzyme of the folic acid biosynthesis pathway, has dihydropteroate synthetase, dihydro-6-hydroxymethylpterin pyrophosphokinase, and dihydroneopterin aldolase activities']	2	62719
19162	dnadiffSNV	chrXIV	SNV	165505	165505	YNL256W	164623	167097	1	MisSense	N->D	A	G	['FOL1']	['Multifunctional enzyme of the folic acid biosynthesis pathway, has dihydropteroate synthetase, dihydro-6-hydroxymethylpterin pyrophosphokinase, and dihydroneopterin aldolase activities']	17	62965
19165	dnadiffSNV	chrXIV	SNV	166043	166043	YNL256W	164623	167097	1	MisSense	S->I	G	T	['FOL1']	['Multifunctional enzyme of the folic acid biosynthesis pathway, has dihydropteroate synthetase, dihydro-6-hydroxymethylpterin pyrophosphokinase, and dihydroneopterin aldolase activities']	311	63503
19168	dnadiffSNV	chrXIV	SNV	193473	193473	YNL242W	191324	196102	1	MisSense	A->E	C	A	['ATG2', 'APG2', 'AUT8', 'SPO72']	['Peripheral membrane protein required for vesicle formation during autophagy, pexophagy, and the cytoplasm-to-vaucole targeting (Cvt) pathway; involved in Atg9p cycling between the phagophore assembly site and mitochondria']	56	58953
19169	dnadiffSNV	chrXIV	SNV	193628	193628	YNL242W	191324	196102	1	MisSense	S->A	T	G	['ATG2', 'APG2', 'AUT8', 'SPO72']	['Peripheral membrane protein required for vesicle formation during autophagy, pexophagy, and the cytoplasm-to-vaucole targeting (Cvt) pathway; involved in Atg9p cycling between the phagophore assembly site and mitochondria']	155	58798
19173	dnadiffSNV	chrXIV	SNV	194351	194351	YNL242W	191324	196102	1	MisSense	E->K	G	A	['ATG2', 'APG2', 'AUT8', 'SPO72']	['Peripheral membrane protein required for vesicle formation during autophagy, pexophagy, and the cytoplasm-to-vaucole targeting (Cvt) pathway; involved in Atg9p cycling between the phagophore assembly site and mitochondria']	52	58075
19177	dnadiffSNV	chrXIV	SNV	194651	194651	YNL242W	191324	196102	1	MisSense	V->I	G	A	['ATG2', 'APG2', 'AUT8', 'SPO72']	['Peripheral membrane protein required for vesicle formation during autophagy, pexophagy, and the cytoplasm-to-vaucole targeting (Cvt) pathway; involved in Atg9p cycling between the phagophore assembly site and mitochondria']	5	57775
19179	dnadiffSNV	chrXIV	SNV	194864	194864	YNL242W	191324	196102	1	MisSense	T->A	A	G	['ATG2', 'APG2', 'AUT8', 'SPO72']	['Peripheral membrane protein required for vesicle formation during autophagy, pexophagy, and the cytoplasm-to-vaucole targeting (Cvt) pathway; involved in Atg9p cycling between the phagophore assembly site and mitochondria']	90	57562
19180	dnadiffSNV	chrXIV	SNV	194954	194954	YNL242W	191324	196102	1	MisSense	I->V	A	G	['ATG2', 'APG2', 'AUT8', 'SPO72']	['Peripheral membrane protein required for vesicle formation during autophagy, pexophagy, and the cytoplasm-to-vaucole targeting (Cvt) pathway; involved in Atg9p cycling between the phagophore assembly site and mitochondria']	90	57472
19187	dnadiffSNV	chrXIV	SNV	199403	199403	YNL240C	198502	199977	-1	MisSense	V->A	A	G	['NAR1']	['Component of the cytosolic iron-sulfur (FeS) protein assembly machinery, required for maturation of cytosolic and nuclear FeS proteins and for normal resistance to oxidative stress; homologous to human Narf']	29	53023
19214	dnadiffSNV	chrXIV	SNV	202510	202510	YNL238W	202428	204872	1	MisSense	L->S	T	C	['KEX2', 'QDS1', 'SRB1', 'VMA45']	['Subtilisin-like protease (proprotein convertase), a calcium-dependent serine protease involved in the activation of proproteins of the secretory pathway']	96	49916
19215	dnadiffSNV	chrXIV	SNV	202644	202644	YNL238W	202428	204872	1	MisSense	E->K	G	A	['KEX2', 'QDS1', 'SRB1', 'VMA45']	['Subtilisin-like protease (proprotein convertase), a calcium-dependent serine protease involved in the activation of proproteins of the secretory pathway']	5	49782
19221	dnadiffSNV	chrXIV	SNV	204270	204270	YNL238W	202428	204872	1	MisSense	A->T	G	A	['KEX2', 'QDS1', 'SRB1', 'VMA45']	['Subtilisin-like protease (proprotein convertase), a calcium-dependent serine protease involved in the activation of proproteins of the secretory pathway']	10	48156
19222	dnadiffSNV	chrXIV	SNV	204288	204288	YNL238W	202428	204872	1	MisSense	V->I	G	A	['KEX2', 'QDS1', 'SRB1', 'VMA45']	['Subtilisin-like protease (proprotein convertase), a calcium-dependent serine protease involved in the activation of proproteins of the secretory pathway']	18	48138
19223	dnadiffSNV	chrXIV	SNV	204319	204319	YNL238W	202428	204872	1	MisSense	I->T	T	C	['KEX2', 'QDS1', 'SRB1', 'VMA45']	['Subtilisin-like protease (proprotein convertase), a calcium-dependent serine protease involved in the activation of proproteins of the secretory pathway']	6	48107
19224	dnadiffSNV	chrXIV	SNV	204325	204325	YNL238W	202428	204872	1	MisSense	I->T	T	C	['KEX2', 'QDS1', 'SRB1', 'VMA45']	['Subtilisin-like protease (proprotein convertase), a calcium-dependent serine protease involved in the activation of proproteins of the secretory pathway']	6	48101
19227	dnadiffSNV	chrXIV	SNV	204375	204375	YNL238W	202428	204872	1	MisSense	I->V	A	G	['KEX2', 'QDS1', 'SRB1', 'VMA45']	['Subtilisin-like protease (proprotein convertase), a calcium-dependent serine protease involved in the activation of proproteins of the secretory pathway']	7	48051
19230	dnadiffSNV	chrXIV	SNV	204438	204438	YNL238W	202428	204872	1	MisSense	S->T	T	A	['KEX2', 'QDS1', 'SRB1', 'VMA45']	['Subtilisin-like protease (proprotein convertase), a calcium-dependent serine protease involved in the activation of proproteins of the secretory pathway']	1	47988
19232	dnadiffSNV	chrXIV	SNV	204840	204840	YNL238W	202428	204872	1	MisSense	P->A	C	G	['KEX2', 'QDS1', 'SRB1', 'VMA45']	['Subtilisin-like protease (proprotein convertase), a calcium-dependent serine protease involved in the activation of proproteins of the secretory pathway']	88	47586
19236	dnadiffSNV	chrXIV	SNV	205208	205208	YNL237W	205188	206567	1	MisSense	N->K	T	A	['YTP1']	['Probable type-III integral membrane protein of unknown function, has regions of similarity to mitochondrial electron transport proteins']	9	47218
19242	dnadiffSNV	chrXIV	SNV	207129	207129	YNL236W	206930	209854	1	MisSense	L->P	T	C	['SIN4', 'BEL2', 'GAL22', 'MED16', 'RYE1', 'SDI3', 'SSF5', 'SSN4', 'TSF3']	['Subunit of the RNA polymerase II mediator complex; associates with core polymerase subunits to form the RNA polymerase II holoenzyme; contributes to both postive and negative transcriptional regulation; dispensible for basal transcription']	8	45297
19244	dnadiffSNV	chrXIV	SNV	207879	207879	YNL236W	206930	209854	1	MisSense	N->S	A	G	['SIN4', 'BEL2', 'GAL22', 'MED16', 'RYE1', 'SDI3', 'SSF5', 'SSN4', 'TSF3']	['Subunit of the RNA polymerase II mediator complex; associates with core polymerase subunits to form the RNA polymerase II holoenzyme; contributes to both postive and negative transcriptional regulation; dispensible for basal transcription']	112	44547
19247	dnadiffSNV	chrXIV	SNV	208275	208275	YNL236W	206930	209854	1	MisSense	A->G	C	G	['SIN4', 'BEL2', 'GAL22', 'MED16', 'RYE1', 'SDI3', 'SSF5', 'SSN4', 'TSF3']	['Subunit of the RNA polymerase II mediator complex; associates with core polymerase subunits to form the RNA polymerase II holoenzyme; contributes to both postive and negative transcriptional regulation; dispensible for basal transcription']	80	44151
19248	dnadiffSNV	chrXIV	SNV	208358	208358	YNL236W	206930	209854	1	MisSense	S->G	A	G	['SIN4', 'BEL2', 'GAL22', 'MED16', 'RYE1', 'SDI3', 'SSF5', 'SSN4', 'TSF3']	['Subunit of the RNA polymerase II mediator complex; associates with core polymerase subunits to form the RNA polymerase II holoenzyme; contributes to both postive and negative transcriptional regulation; dispensible for basal transcription']	83	44068
19254	dnadiffSNV	chrXIV	SNV	210240	210240	YNL234W	210233	211513	1	MisSense	G->E	G	A	None	['Protein of unknown function with similarity to globins; has a functional heme-binding domain; mutant has aneuploidy tolerance; transcription induced by stress conditions; may be involved in glucose signaling or metabolism; regulated by Rgt1']	85	42186
19255	dnadiffSNV	chrXIV	SNV	210438	210438	YNL234W	210233	211513	1	MisSense	N->I	A	T	None	['Protein of unknown function with similarity to globins; has a functional heme-binding domain; mutant has aneuploidy tolerance; transcription induced by stress conditions; may be involved in glucose signaling or metabolism; regulated by Rgt1']	36	41988
19256	dnadiffSNV	chrXIV	SNV	210474	210474	YNL234W	210233	211513	1	MisSense	R->H	G	A	None	['Protein of unknown function with similarity to globins; has a functional heme-binding domain; mutant has aneuploidy tolerance; transcription induced by stress conditions; may be involved in glucose signaling or metabolism; regulated by Rgt1']	36	41952
19257	dnadiffSNV	chrXIV	SNV	210617	210617	YNL234W	210233	211513	1	MisSense	K->E	A	G	None	['Protein of unknown function with similarity to globins; has a functional heme-binding domain; mutant has aneuploidy tolerance; transcription induced by stress conditions; may be involved in glucose signaling or metabolism; regulated by Rgt1']	62	41809
19265	dnadiffSNV	chrXIV	SNV	211934	211934	YNL233W	211922	214600	1	MisSense	I->V	A	G	['BNI4']	['Targeting subunit for Glc7p protein phosphatase, localized to the bud neck, required for localization of chitin synthase III to the bud neck via interaction with the chitin synthase III regulatory subunit Skt5p']	48	40495
19266	dnadiffSNV	chrXIV	SNV	212052	212052	YNL233W	211922	214600	1	MisSense	D->G	A	G	['BNI4']	['Targeting subunit for Glc7p protein phosphatase, localized to the bud neck, required for localization of chitin synthase III to the bud neck via interaction with the chitin synthase III regulatory subunit Skt5p']	88	40377
19267	dnadiffSNV	chrXIV	SNV	212140	212140	YNL233W	211922	214600	1	MisSense	E->D	A	C	['BNI4']	['Targeting subunit for Glc7p protein phosphatase, localized to the bud neck, required for localization of chitin synthase III to the bud neck via interaction with the chitin synthase III regulatory subunit Skt5p']	88	40289
19270	dnadiffSNV	chrXIV	SNV	212371	212371	YNL233W	211922	214600	1	MisSense	E->D	A	T	['BNI4']	['Targeting subunit for Glc7p protein phosphatase, localized to the bud neck, required for localization of chitin synthase III to the bud neck via interaction with the chitin synthase III regulatory subunit Skt5p']	18	40058
19273	dnadiffSNV	chrXIV	SNV	212538	212538	YNL233W	211922	214600	1	MisSense	R->Q	G	A	['BNI4']	['Targeting subunit for Glc7p protein phosphatase, localized to the bud neck, required for localization of chitin synthase III to the bud neck via interaction with the chitin synthase III regulatory subunit Skt5p']	31	39891
19274	dnadiffSNV	chrXIV	SNV	212569	212569	YNL233W	211922	214600	1	MisSense	L->F	A	C	['BNI4']	['Targeting subunit for Glc7p protein phosphatase, localized to the bud neck, required for localization of chitin synthase III to the bud neck via interaction with the chitin synthase III regulatory subunit Skt5p']	31	39860
19275	dnadiffSNV	chrXIV	SNV	212601	212601	YNL233W	211922	214600	1	MisSense	N->S	A	G	['BNI4']	['Targeting subunit for Glc7p protein phosphatase, localized to the bud neck, required for localization of chitin synthase III to the bud neck via interaction with the chitin synthase III regulatory subunit Skt5p']	30	39828
19276	dnadiffSNV	chrXIV	SNV	212631	212631	YNL233W	211922	214600	1	MisSense	A->V	C	T	['BNI4']	['Targeting subunit for Glc7p protein phosphatase, localized to the bud neck, required for localization of chitin synthase III to the bud neck via interaction with the chitin synthase III regulatory subunit Skt5p']	30	39798
19278	dnadiffSNV	chrXIV	SNV	213031	213031	YNL233W	211922	214600	1	MisSense	M->I	G	A	['BNI4']	['Targeting subunit for Glc7p protein phosphatase, localized to the bud neck, required for localization of chitin synthase III to the bud neck via interaction with the chitin synthase III regulatory subunit Skt5p']	149	39398
19279	dnadiffSNV	chrXIV	SNV	213180	213180	YNL233W	211922	214600	1	MisSense	S->L	C	T	['BNI4']	['Targeting subunit for Glc7p protein phosphatase, localized to the bud neck, required for localization of chitin synthase III to the bud neck via interaction with the chitin synthase III regulatory subunit Skt5p']	90	39249
19280	dnadiffSNV	chrXIV	SNV	213270	213270	YNL233W	211922	214600	1	MisSense	R->K	G	A	['BNI4']	['Targeting subunit for Glc7p protein phosphatase, localized to the bud neck, required for localization of chitin synthase III to the bud neck via interaction with the chitin synthase III regulatory subunit Skt5p']	90	39159
19286	dnadiffSNV	chrXIV	SNV	213693	213693	YNL233W	211922	214600	1	MisSense	K->R	A	G	['BNI4']	['Targeting subunit for Glc7p protein phosphatase, localized to the bud neck, required for localization of chitin synthase III to the bud neck via interaction with the chitin synthase III regulatory subunit Skt5p']	23	38736
19290	dnadiffSNV	chrXIV	SNV	213861	213861	YNL233W	211922	214600	1	MisSense	F->Y	T	A	['BNI4']	['Targeting subunit for Glc7p protein phosphatase, localized to the bud neck, required for localization of chitin synthase III to the bud neck via interaction with the chitin synthase III regulatory subunit Skt5p']	5	38568
19291	dnadiffSNV	chrXIV	SNV	214019	214019	YNL233W	211922	214600	1	MisSense	R->S	C	A	['BNI4']	['Targeting subunit for Glc7p protein phosphatase, localized to the bud neck, required for localization of chitin synthase III to the bud neck via interaction with the chitin synthase III regulatory subunit Skt5p']	7	38410
19292	dnadiffSNV	chrXIV	SNV	214026	214026	YNL233W	211922	214600	1	MisSense	G->D	G	A	['BNI4']	['Targeting subunit for Glc7p protein phosphatase, localized to the bud neck, required for localization of chitin synthase III to the bud neck via interaction with the chitin synthase III regulatory subunit Skt5p']	4	38403
19294	dnadiffSNV	chrXIV	SNV	214037	214037	YNL233W	211922	214600	1	MisSense	T->A	A	G	['BNI4']	['Targeting subunit for Glc7p protein phosphatase, localized to the bud neck, required for localization of chitin synthase III to the bud neck via interaction with the chitin synthase III regulatory subunit Skt5p']	7	38392
19295	dnadiffSNV	chrXIV	SNV	214071	214071	YNL233W	211922	214600	1	MisSense	R->K	G	A	['BNI4']	['Targeting subunit for Glc7p protein phosphatase, localized to the bud neck, required for localization of chitin synthase III to the bud neck via interaction with the chitin synthase III regulatory subunit Skt5p']	28	38358
19302	dnadiffSNV	chrXIV	SNV	215166	215166	YNL232W	214923	215801	1	MisSense	D->H	G	C	['CSL4', 'SKI4']	["Exosome non-catalytic core component; involved in 3'-5' RNA processing and degradation in both the nucleus and the cytoplasm; predicted to contain an S1 RNA binding domain; has similarity to human hCsl4p (EXOSC1)"]	46	37260
19304	dnadiffSNV	chrXIV	SNV	216026	216026	YNL231C	215987	217042	-1	MisSense	K->N	T	A	['PDR16', 'SFH3']	['Phosphatidylinositol transfer protein (PITP) controlled by the multiple drug resistance regulator Pdr1p, localizes to lipid particles and microsomes, controls levels of various lipids, may regulate lipid synthesis, homologous to Pdr17p']	621	36400
19306	dnadiffSNV	chrXIV	SNV	216919	216919	YNL231C	215987	217042	-1	MisSense	G->C	C	A	['PDR16', 'SFH3']	['Phosphatidylinositol transfer protein (PITP) controlled by the multiple drug resistance regulator Pdr1p, localizes to lipid particles and microsomes, controls levels of various lipids, may regulate lipid synthesis, homologous to Pdr17p']	272	35507
19320	dnadiffSNV	chrXIV	SNV	220655	220655	YNL228W	220645	221421	1	MisSense	C->F	G	T	None	['Dubious open reading frame unlikely to encode a functional protein, based on available experimental and comparative sequence data; almost completely overlaps ORF YNL227C/JJJ1']	8	31777
19321	dnadiffSNV	chrXIV	SNV	220663	220663	YNL228W	220645	221421	1	MisSense	I->F	A	T	None	['Dubious open reading frame unlikely to encode a functional protein, based on available experimental and comparative sequence data; almost completely overlaps ORF YNL227C/JJJ1']	8	31769
19321	dnadiffSNV	chrXIV	SNV	220663	220663	YNL227C	220659	222431	-1	MisSense	I->K	A	T	['JJJ1']	['Co-chaperone that stimulates the ATPase activity of Ssa1p, required for a late step of ribosome biogenesis; associated with the cytosolic large ribosomal subunit; contains a J-domain; mutation causes defects in fluid-phase endocytosis']	8	31769
19322	dnadiffSNV	chrXIV	SNV	220811	220811	YNL228W	220645	221421	1	MisSense	E->G	A	G	None	['Dubious open reading frame unlikely to encode a functional protein, based on available experimental and comparative sequence data; almost completely overlaps ORF YNL227C/JJJ1']	6	31621
19322	dnadiffSNV	chrXIV	SNV	220811	220811	YNL227C	220659	222431	-1	MisSense	S->P	A	G	['JJJ1']	['Co-chaperone that stimulates the ATPase activity of Ssa1p, required for a late step of ribosome biogenesis; associated with the cytosolic large ribosomal subunit; contains a J-domain; mutation causes defects in fluid-phase endocytosis']	6	31621
19323	dnadiffSNV	chrXIV	SNV	220817	220817	YNL228W	220645	221421	1	MisSense	G->D	G	A	None	['Dubious open reading frame unlikely to encode a functional protein, based on available experimental and comparative sequence data; almost completely overlaps ORF YNL227C/JJJ1']	6	31615
19323	dnadiffSNV	chrXIV	SNV	220817	220817	YNL227C	220659	222431	-1	MisSense	P->S	G	A	['JJJ1']	['Co-chaperone that stimulates the ATPase activity of Ssa1p, required for a late step of ribosome biogenesis; associated with the cytosolic large ribosomal subunit; contains a J-domain; mutation causes defects in fluid-phase endocytosis']	6	31615
19327	dnadiffSNV	chrXIV	SNV	221033	221033	YNL228W	220645	221421	1	MisSense	A->V	C	T	None	['Dubious open reading frame unlikely to encode a functional protein, based on available experimental and comparative sequence data; almost completely overlaps ORF YNL227C/JJJ1']	1	31399
19327	dnadiffSNV	chrXIV	SNV	221033	221033	YNL227C	220659	222431	-1	MisSense	A->T	C	T	['JJJ1']	['Co-chaperone that stimulates the ATPase activity of Ssa1p, required for a late step of ribosome biogenesis; associated with the cytosolic large ribosomal subunit; contains a J-domain; mutation causes defects in fluid-phase endocytosis']	1	31399
19337	dnadiffSNV	chrXIV	SNV	300932	300932	YNL179C	300666	301103	-1	MisSense	F->L	A	G	['SRF6']	['Dubious open reading frame, unlikely to encode a protein; not conserved in closely related Saccharomyces species; deletion in cyr1 mutant results in loss of stress resistance']	1	43137
19338	dnadiffSNV	chrXIV	SNV	300933	300933	YNL179C	300666	301103	-1	MisSense	F->L	A	T	['SRF6']	['Dubious open reading frame, unlikely to encode a protein; not conserved in closely related Saccharomyces species; deletion in cyr1 mutant results in loss of stress resistance']	1	43136
19340	dnadiffSNV	chrXIV	SNV	324550	324550	YNL165W	323832	325052	1	MisSense	N->S	A	G	None	['Putative protein of unknown function; YNL165W is not an essential gene']	77	19530
19341	dnadiffSNV	chrXIV	SNV	348187	348187	YNL151C	347766	348521	-1	MisSense	Y->F	T	A	['RPC31', 'ACP2', 'RPC8']	['RNA polymerase III subunit C31']	4114	4114
19342	dnadiffSNV	chrXIV	SNV	373446	373446	YNL134C	372451	373581	-1	MisSense	P->S	G	A	None	['Putative protein of unknown function with similarity to dehydrogenases from other model organisms; green fluorescent protein (GFP)-fusion protein localizes to both the cytoplasm and nucleus and is induced by the DNA-damaging agent MMS']	2	14057
19343	dnadiffSNV	chrXIV	SNV	377887	377887	YNL132W	375321	378491	1	MisSense	G->V	G	T	['KRE33']	['Essential protein, required for biogenesis of the small ribosomal subunit; heterozygous mutant shows haploinsufficiency in K1 killer toxin resistance']	616	14252
19348	dnadiffSNV	chrXIV	SNV	409622	409622	YNL116W	408341	409909	1	MisSense	I->V	A	G	['DMA2', 'CHF2']	['Protein involved in ubiquitination; plays a role in regulating spindle position and orientation; functionally redundant with Dma1p; orthologous to human RNF8 protein, also has sequence similarity to human Chfr']	297	3800
19355	dnadiffSNV	chrXIV	SNV	411353	411353	YNL115C	410119	412053	-1	MisSense	N->S	T	C	None	['Putative protein of unknown function; green fluorescent protein (GFP)-fusion protein localizes to mitochondria; YNL115C is not an essential gene']	313	2069
19359	dnadiffSNV	chrXIV	SNV	412014	412014	YNL115C	410119	412053	-1	MisSense	G->R	C	T	None	['Putative protein of unknown function; green fluorescent protein (GFP)-fusion protein localizes to mitochondria; YNL115C is not an essential gene']	71	1408
19370	dnadiffSNV	chrXIV	SNV	412736	412736	YNL114C	412684	413055	-1	MisSense	R->Q	C	T	None	['Dubious open reading frame unlikely to encode a protein, based on available experimental and comparative sequence data; completely overlaps the verified ORF RPC19/YNL113W, an RNA polymerase subunit']	27	688
19371	dnadiffSNV	chrXIV	SNV	412763	412763	YNL114C	412684	413055	-1	MisSense	G->D	C	T	None	['Dubious open reading frame unlikely to encode a protein, based on available experimental and comparative sequence data; completely overlaps the verified ORF RPC19/YNL113W, an RNA polymerase subunit']	27	661
19391	dnadiffSNV	chrXIV	SNV	441435	441435	YNL097W-A	441431	441586	1	MisSense	A->V	C	T	None	['Dubious open reading frame unlikely to encode a protein, based on available experimental and comparative sequence data; completely overlaps the verified gene PHO23/YNL097C']	27	11673
19393	dnadiffSNV	chrXIV	SNV	441794	441794	YNL097C	441366	442358	-1	MisSense	G->R	C	T	['PHO23']	['Probable component of the Rpd3 histone deacetylase complex, involved in transcriptional regulation of PHO5; C-terminus has similarity to human candidate tumor suppressor p33(ING1) and its isoform ING3']	175	12032
19397	dnadiffSNV	chrXIV	SNV	442296	442296	YNL097C	441366	442358	-1	MisSense	F->L	G	T	['PHO23']	['Probable component of the Rpd3 histone deacetylase complex, involved in transcriptional regulation of PHO5; C-terminus has similarity to human candidate tumor suppressor p33(ING1) and its isoform ING3']	69	12534
19421	dnadiffSNV	chrXIV	SNV	445139	445139	YNL095C	444912	446840	-1	MisSense	V->F	C	A	None	['Putative protein of unknown function predicted to contain a transmembrane domain; YNL095C is not an essential gene']	83	15370
19425	dnadiffSNV	chrXIV	SNV	446017	446017	YNL095C	444912	446840	-1	MisSense	T->I	G	A	None	['Putative protein of unknown function predicted to contain a transmembrane domain; YNL095C is not an essential gene']	27	16248
19426	dnadiffSNV	chrXIV	SNV	446044	446044	YNL095C	444912	446840	-1	MisSense	V->A	A	G	None	['Putative protein of unknown function predicted to contain a transmembrane domain; YNL095C is not an essential gene']	27	16275
19427	dnadiffSNV	chrXIV	SNV	446139	446139	YNL095C	444912	446840	-1	MisSense	D->E	G	T	None	['Putative protein of unknown function predicted to contain a transmembrane domain; YNL095C is not an essential gene']	95	16370
19430	dnadiffSNV	chrXIV	SNV	446584	446584	YNL095C	444912	446840	-1	MisSense	S->C	G	C	None	['Putative protein of unknown function predicted to contain a transmembrane domain; YNL095C is not an essential gene']	93	16815
19431	dnadiffSNV	chrXIV	SNV	446677	446677	YNL095C	444912	446840	-1	MisSense	S->C	G	C	None	['Putative protein of unknown function predicted to contain a transmembrane domain; YNL095C is not an essential gene']	89	16908
19438	dnadiffSNV	chrXIV	SNV	449114	449114	YNL094W	447611	449374	1	MisSense	A->T	G	A	['APP1']	['Protein of unknown function, interacts with Rvs161p and Rvs167p; computational analysis of protein-protein interactions in large-scale studies suggests a possible role in actin filament organization']	139	19345
19451	dnadiffSNV	chrXIV	SNV	450995	450995	YNL092W	450871	452073	1	MisSense	A->E	C	A	None	['Putative S-adenosylmethionine-dependent methyltransferase of the seven beta-strand family; YNL092W is not an essential gene']	124	21226
19453	dnadiffSNV	chrXIV	SNV	453469	453469	YNL091W	452408	456130	1	MisSense	E->D	G	C	['NST1']	['Protein of unknown function, mediates sensitivity to salt stress; interacts physically with the splicing factor Msl1p and also displays genetic interaction with MSL1']	468	23700
19455	dnadiffSNV	chrXIV	SNV	455102	455102	YNL091W	452408	456130	1	MisSense	N->D	A	G	['NST1']	['Protein of unknown function, mediates sensitivity to salt stress; interacts physically with the splicing factor Msl1p and also displays genetic interaction with MSL1']	839	25333
19458	dnadiffSNV	chrXIV	SNV	456086	456086	YNL091W	452408	456130	1	MisSense	R->G	A	G	['NST1']	['Protein of unknown function, mediates sensitivity to salt stress; interacts physically with the splicing factor Msl1p and also displays genetic interaction with MSL1']	79	26317
19459	dnadiffSNV	chrXIV	SNV	456836	456836	YNL090W	456565	457143	1	MisSense	F->C	T	G	['RHO2']	['Non-essential small GTPase of the Rho/Rac subfamily of Ras-like proteins, involved in the establishment of cell polarity and in microtubule assembly']	40	27067
19459	dnadiffSNV	chrXIV	SNV	456836	456836	YNL089C	456693	457169	-1	MisSense	K->Q	T	G	None	['Dubious open reading frame unlikely to encode a functional protein; almost completely overlaps YNL090W/RHO2 which encodes a small GTPase of the Rho/Rac subfamily of Ras-like proteins']	40	27067
19466	dnadiffSNV	chrXIV	SNV	458514	458514	YNL088W	457704	461990	1	MisSense	A->T	G	A	['TOP2', 'TOR3', 'TRF3']	['Topoisomerase II, relieves torsional strain in DNA by cleaving and re-sealing the phosphodiester backbone of both positively and negatively supercoiled DNA; cleaves complementary strands; localizes to axial cores in meiosis']	1029	28746
19470	dnadiffSNV	chrXIV	SNV	466588	466588	YNL086W	466334	466642	1	MisSense	I->M	T	G	['SNN1', 'BLS1']	['Putative protein of unknown function; likely member of BLOC complex involved in endosomal cargo sorting; green fluorescent protein (GFP)-fusion protein localizes to endosomes']	631	36820
19471	dnadiffSNV	chrXIV	SNV	467219	467219	YNL085W	467131	469623	1	MisSense	D->G	A	G	['MKT1']	['Protein that forms a complex with Pbp1p that may mediate posttranscriptional regulation of HO; involved in propagation of M2 dsRNA satellite of L-A virus; allelic variation affects mitochondrial genome stability, drug resistance, and more']	214	37451
19473	dnadiffSNV	chrXIV	SNV	468488	468488	YNL085W	467131	469623	1	MisSense	K->R	A	G	['MKT1']	['Protein that forms a complex with Pbp1p that may mediate posttranscriptional regulation of HO; involved in propagation of M2 dsRNA satellite of L-A virus; allelic variation affects mitochondrial genome stability, drug resistance, and more']	1055	38720
19476	dnadiffSNV	chrXIV	SNV	472580	472580	YNL083W	471377	472861	1	MisSense	G->W	G	T	['SAL1']	['ADP/ATP transporter; member of the Ca2+-binding subfamily of mitochondrial carriers, with two EF-hand motifs; transport activity of either Sal1p or Pet9p is critical for viability; polymorphic in different S. cerevisiae strains']	2	42811
19477	dnadiffSNV	chrXIV	SNV	472584	472584	YNL083W	471377	472861	1	MisSense	G->A	G	C	['SAL1']	['ADP/ATP transporter; member of the Ca2+-binding subfamily of mitochondrial carriers, with two EF-hand motifs; transport activity of either Sal1p or Pet9p is critical for viability; polymorphic in different S. cerevisiae strains']	4	42815
19479	dnadiffSNV	chrXIV	SNV	476499	476499	YNL081C	476188	476619	-1	MisSense	F->L	A	G	['SWS2']	['Putative mitochondrial ribosomal protein of the small subunit, has similarity to E. coli S13 ribosomal protein; participates in controlling sporulation efficiency']	100	42913
19481	dnadiffSNV	chrXIV	SNV	478899	478899	YNL079C	478566	479165	-1	MisSense	H->Q	G	C	['TPM1']	['Major isoform of tropomyosin; binds to and stabilizes actin cables and filaments, which direct polarized cell growth and the distribution of several organelles; acetylated by the NatB complex and acetylated form binds actin most efficiently']	403	40514
19488	dnadiffSNV	chrXIV	SNV	479777	479777	YNL078W	479768	480991	1	MisSense	Y->N	T	A	['NIS1', 'JIP1']	['Protein localized in the bud neck at G2/M phase; physically interacts with septins; possibly involved in a mitotic signaling network']	1	39600
19489	dnadiffSNV	chrXIV	SNV	479778	479778	YNL078W	479768	480991	1	MisSense	Y->F	A	T	['NIS1', 'JIP1']	['Protein localized in the bud neck at G2/M phase; physically interacts with septins; possibly involved in a mitotic signaling network']	1	39599
19492	dnadiffSNV	chrXIV	SNV	479817	479817	YNL078W	479768	480991	1	MisSense	L->W	T	G	['NIS1', 'JIP1']	['Protein localized in the bud neck at G2/M phase; physically interacts with septins; possibly involved in a mitotic signaling network']	11	39560
19496	dnadiffSNV	chrXIV	SNV	496416	496416	YNL068C	495701	498289	-1	MisSense	K->R	T	C	['FKH2']	['Forkhead family transcription factor with a major role in the expression of G2/M phase genes; positively regulates transcriptional elongation; negative role in chromatin silencing at HML and HMR; substrate of the Cdc28p/Clb5p kinase']	1	22821
19497	dnadiffSNV	chrXIV	SNV	496417	496417	YNL068C	495701	498289	-1	MisSense	K->E	T	C	['FKH2']	['Forkhead family transcription factor with a major role in the expression of G2/M phase genes; positively regulates transcriptional elongation; negative role in chromatin silencing at HML and HMR; substrate of the Cdc28p/Clb5p kinase']	1	22820
19499	dnadiffSNV	chrXIV	SNV	496419	496419	YNL068C	495701	498289	-1	MisSense	T->S	G	C	['FKH2']	['Forkhead family transcription factor with a major role in the expression of G2/M phase genes; positively regulates transcriptional elongation; negative role in chromatin silencing at HML and HMR; substrate of the Cdc28p/Clb5p kinase']	1	22818
19500	dnadiffSNV	chrXIV	SNV	496420	496420	YNL068C	495701	498289	-1	MisSense	T->A	T	C	['FKH2']	['Forkhead family transcription factor with a major role in the expression of G2/M phase genes; positively regulates transcriptional elongation; negative role in chromatin silencing at HML and HMR; substrate of the Cdc28p/Clb5p kinase']	1	22817
19502	dnadiffSNV	chrXIV	SNV	498094	498094	YNL068C	495701	498289	-1	MisSense	Y->H	A	G	['FKH2']	['Forkhead family transcription factor with a major role in the expression of G2/M phase genes; positively regulates transcriptional elongation; negative role in chromatin silencing at HML and HMR; substrate of the Cdc28p/Clb5p kinase']	244	21143
19504	dnadiffSNV	chrXIV	SNV	506004	506004	YNL064C	505868	507097	-1	MisSense	A->V	G	A	['YDJ1', 'HSP40', 'MAS5']	['Protein chaperone involved in regulation of the HSP90 and HSP70 functions; involved in protein translocation across membranes; member of the DnaJ family']	4336	13162
19507	dnadiffSNV	chrXIV	SNV	573537	573537	YNL033W	572999	573853	1	MisSense	F->S	T	C	None	['Putative protein of unknown function']	392	392
19508	dnadiffSNV	chrXIV	SNV	600243	600243	YNL018C	599936	601774	-1	MisSense	D->G	T	C	None	['Putative protein of unknown function']	54	54
19511	dnadiffSNV	chrXIV	SNV	605486	605486	YNL015W	605384	605611	1	MisSense	E->K	G	A	['PBI2', 'I2B', 'IB2', 'LMA1']	['Cytosolic inhibitor of vacuolar proteinase B (PRB1), required for efficient vacuole inheritance; with thioredoxin forms protein complex LMA1, which assists in priming SNARE molecules and promotes vacuole fusion']	28	1081
19513	dnadiffSNV	chrXIV	SNV	688572	688572	YNR033W	687635	689998	1	MisSense	T->R	C	G	['ABZ1']	['Para-aminobenzoate (PABA) synthase, has similarity to Escherichia coli PABA synthase components PabA and PabB; required for the synthesis of para-aminobenzoic acid, an important intermediate for folate and ubiquinone Q biosynthesis']	1354	15735
19528	dnadiffSNV	chrXIV	SNV	734975	734975	YNR058W	734291	735733	1	MisSense	K->E	A	G	['BIO3']	['7,8-diamino-pelargonic acid aminotransferase (DAPA), catalyzes the second step in the biotin biosynthesis pathway; BIO3 is in a cluster of 3 genes (BIO3, BIO4, and BIO5) that mediate biotin synthesis']	72	8034
19532	dnadiffSNV	chrXIV	SNV	735174	735174	YNR058W	734291	735733	1	MisSense	H->R	A	G	['BIO3']	['7,8-diamino-pelargonic acid aminotransferase (DAPA), catalyzes the second step in the biotin biosynthesis pathway; BIO3 is in a cluster of 3 genes (BIO3, BIO4, and BIO5) that mediate biotin synthesis']	62	8233
19533	dnadiffSNV	chrXIV	SNV	735440	735440	YNR058W	734291	735733	1	MisSense	N->D	A	G	['BIO3']	['7,8-diamino-pelargonic acid aminotransferase (DAPA), catalyzes the second step in the biotin biosynthesis pathway; BIO3 is in a cluster of 3 genes (BIO3, BIO4, and BIO5) that mediate biotin synthesis']	266	8499
19560	dnadiffSNV	chrXIV	SNV	736950	736950	YNR059W	736803	738545	1	MisSense	V->L	G	C	['MNT4']	['Putative alpha-1,3-mannosyltransferase, not required for protein O-glycosylation']	91	10009
19562	dnadiffSNV	chrXIV	SNV	737061	737061	YNR059W	736803	738545	1	MisSense	S->G	A	G	['MNT4']	['Putative alpha-1,3-mannosyltransferase, not required for protein O-glycosylation']	7	10120
19565	dnadiffSNV	chrXIV	SNV	737202	737202	YNR059W	736803	738545	1	MisSense	T->A	A	G	['MNT4']	['Putative alpha-1,3-mannosyltransferase, not required for protein O-glycosylation']	46	10261
19566	dnadiffSNV	chrXIV	SNV	737420	737420	YNR059W	736803	738545	1	MisSense	E->D	A	T	['MNT4']	['Putative alpha-1,3-mannosyltransferase, not required for protein O-glycosylation']	216	10479
19572	dnadiffSNV	chrXIV	SNV	738000	738000	YNR059W	736803	738545	1	MisSense	Q->K	C	A	['MNT4']	['Putative alpha-1,3-mannosyltransferase, not required for protein O-glycosylation']	20	11059
19575	dnadiffSNV	chrXIV	SNV	738132	738132	YNR059W	736803	738545	1	MisSense	I->V	A	G	['MNT4']	['Putative alpha-1,3-mannosyltransferase, not required for protein O-glycosylation']	109	11191
19577	dnadiffSNV	chrXIV	SNV	738340	738340	YNR059W	736803	738545	1	MisSense	R->Q	G	A	['MNT4']	['Putative alpha-1,3-mannosyltransferase, not required for protein O-glycosylation']	89	11399
19605	dnadiffSNV	chrXIV	SNV	740284	740284	YNR060W	739951	742110	1	MisSense	D->N	G	A	['FRE4']	['Ferric reductase, reduces a specific subset of siderophore-bound iron prior to uptake by transporters; expression induced by low iron levels']	101	11110
19610	dnadiffSNV	chrXIV	SNV	741004	741004	YNR060W	739951	742110	1	MisSense	T->A	A	G	['FRE4']	['Ferric reductase, reduces a specific subset of siderophore-bound iron prior to uptake by transporters; expression induced by low iron levels']	161	10390
19614	dnadiffSNV	chrXIV	SNV	741479	741479	YNR060W	739951	742110	1	MisSense	K->R	A	G	['FRE4']	['Ferric reductase, reduces a specific subset of siderophore-bound iron prior to uptake by transporters; expression induced by low iron levels']	47	9915
19630	dnadiffSNV	chrXIV	SNV	743053	743053	YNR061C	742881	743540	-1	MisSense	T->I	G	A	None	['Putative protein of unknown function']	19	8341
19631	dnadiffSNV	chrXIV	SNV	743089	743089	YNR061C	742881	743540	-1	MisSense	S->F	G	A	None	['Putative protein of unknown function']	36	8305
19632	dnadiffSNV	chrXIV	SNV	743137	743137	YNR061C	742881	743540	-1	MisSense	Y->C	T	C	None	['Putative protein of unknown function']	40	8257
19633	dnadiffSNV	chrXIV	SNV	743177	743177	YNR061C	742881	743540	-1	MisSense	V->I	C	T	None	['Putative protein of unknown function']	40	8217
19634	dnadiffSNV	chrXIV	SNV	743235	743235	YNR061C	742881	743540	-1	MisSense	I->M	T	C	None	['Putative protein of unknown function']	27	8159
19635	dnadiffSNV	chrXIV	SNV	743262	743262	YNR061C	742881	743540	-1	MisSense	M->I	C	A	None	['Putative protein of unknown function']	27	8132
19638	dnadiffSNV	chrXIV	SNV	743434	743434	YNR061C	742881	743540	-1	MisSense	N->S	T	C	None	['Putative protein of unknown function']	4	7960
19639	dnadiffSNV	chrXIV	SNV	743441	743441	YNR061C	742881	743540	-1	MisSense	I->L	T	G	None	['Putative protein of unknown function']	7	7953
19670	dnadiffSNV	chrXIV	SNV	744823	744823	YNR062C	744360	745343	-1	MisSense	G->D	C	T	None	['Putative membrane protein of unknown function']	64	6572
19671	dnadiffSNV	chrXIV	SNV	744887	744887	YNR062C	744360	745343	-1	MisSense	T->A	T	C	None	['Putative membrane protein of unknown function']	64	6508
19673	dnadiffSNV	chrXIV	SNV	745289	745289	YNR062C	744360	745343	-1	MisSense	A->T	C	T	None	['Putative membrane protein of unknown function']	52	6106
19674	dnadiffSNV	chrXIV	SNV	745341	745341	YNR062C	744360	745343	-1	MisSense	M->I	C	T	None	['Putative membrane protein of unknown function']	1	6054
19675	dnadiffSNV	chrXIV	SNV	745342	745342	YNR062C	744360	745343	-1	MisSense	M->T	A	G	None	['Putative membrane protein of unknown function']	1	6053
19709	dnadiffSNV	chrXIV	SNV	746952	746952	YNR063W	746943	748766	1	MisSense	S->P	T	C	None	['Putative zinc-cluster protein of unknown function']	1	4437
19710	dnadiffSNV	chrXIV	SNV	747081	747081	YNR063W	746943	748766	1	MisSense	N->D	A	G	None	['Putative zinc-cluster protein of unknown function']	129	4308
19716	dnadiffSNV	chrXIV	SNV	747445	747445	YNR063W	746943	748766	1	MisSense	T->I	C	T	None	['Putative zinc-cluster protein of unknown function']	2	3944
19717	dnadiffSNV	chrXIV	SNV	747531	747531	YNR063W	746943	748766	1	MisSense	K->E	A	G	None	['Putative zinc-cluster protein of unknown function']	86	3858
19719	dnadiffSNV	chrXIV	SNV	747711	747711	YNR063W	746943	748766	1	MisSense	R->S	C	A	None	['Putative zinc-cluster protein of unknown function']	14	3678
19721	dnadiffSNV	chrXIV	SNV	747750	747750	YNR063W	746943	748766	1	MisSense	T->A	A	G	None	['Putative zinc-cluster protein of unknown function']	25	3639
19722	dnadiffSNV	chrXIV	SNV	747936	747936	YNR063W	746943	748766	1	MisSense	N->D	A	G	None	['Putative zinc-cluster protein of unknown function']	182	3453
19732	dnadiffSNV	chrXIV	SNV	749402	749402	YNR064C	749136	750008	-1	MisSense	T->A	T	C	None	['Epoxide hydrolase, member of the alpha/beta hydrolase fold family; may have a role in detoxification of epoxides']	8	1987
19733	dnadiffSNV	chrXIV	SNV	749410	749410	YNR064C	749136	750008	-1	MisSense	T->I	G	A	None	['Epoxide hydrolase, member of the alpha/beta hydrolase fold family; may have a role in detoxification of epoxides']	5	1979
19735	dnadiffSNV	chrXIV	SNV	749467	749467	YNR064C	749136	750008	-1	MisSense	A->D	G	T	None	['Epoxide hydrolase, member of the alpha/beta hydrolase fold family; may have a role in detoxification of epoxides']	5	1922
19737	dnadiffSNV	chrXIV	SNV	749513	749513	YNR064C	749136	750008	-1	MisSense	E->Q	C	G	None	['Epoxide hydrolase, member of the alpha/beta hydrolase fold family; may have a role in detoxification of epoxides']	28	1876
19740	dnadiffSNV	chrXIV	SNV	749661	749661	YNR064C	749136	750008	-1	MisSense	K->N	C	A	None	['Epoxide hydrolase, member of the alpha/beta hydrolase fold family; may have a role in detoxification of epoxides']	9	1728
19742	dnadiffSNV	chrXIV	SNV	749727	749727	YNR064C	749136	750008	-1	MisSense	S->R	A	C	None	['Epoxide hydrolase, member of the alpha/beta hydrolase fold family; may have a role in detoxification of epoxides']	3	1662
19746	dnadiffSNV	chrXIV	SNV	750427	750427	YNR065C	750350	753700	-1	MisSense	N->D	T	C	['YSN1']	['Protein of unknown function; protein-protein interactions suggest a possible role in actin patch formation; YNR065C is not an essential gene']	46	962
19748	dnadiffSNV	chrXIV	SNV	750684	750684	YNR065C	750350	753700	-1	MisSense	K->R	T	C	['YSN1']	['Protein of unknown function; protein-protein interactions suggest a possible role in actin patch formation; YNR065C is not an essential gene']	2	705
19750	dnadiffSNV	chrXIV	SNV	750691	750691	YNR065C	750350	753700	-1	MisSense	I->V	T	C	['YSN1']	['Protein of unknown function; protein-protein interactions suggest a possible role in actin patch formation; YNR065C is not an essential gene']	5	698
19751	dnadiffSNV	chrXIV	SNV	750702	750702	YNR065C	750350	753700	-1	MisSense	C->Y	C	T	['YSN1']	['Protein of unknown function; protein-protein interactions suggest a possible role in actin patch formation; YNR065C is not an essential gene']	4	687
19752	dnadiffSNV	chrXIV	SNV	750706	750706	YNR065C	750350	753700	-1	MisSense	L->I	A	T	['YSN1']	['Protein of unknown function; protein-protein interactions suggest a possible role in actin patch formation; YNR065C is not an essential gene']	4	683
19753	dnadiffSNV	chrXIV	SNV	750714	750714	YNR065C	750350	753700	-1	MisSense	R->K	C	T	['YSN1']	['Protein of unknown function; protein-protein interactions suggest a possible role in actin patch formation; YNR065C is not an essential gene']	2	675
19755	dnadiffSNV	chrXIV	SNV	750721	750721	YNR065C	750350	753700	-1	MisSense	I->V	T	C	['YSN1']	['Protein of unknown function; protein-protein interactions suggest a possible role in actin patch formation; YNR065C is not an essential gene']	5	668
19756	dnadiffSNV	chrXIV	SNV	750732	750732	YNR065C	750350	753700	-1	MisSense	V->A	A	G	['YSN1']	['Protein of unknown function; protein-protein interactions suggest a possible role in actin patch formation; YNR065C is not an essential gene']	11	657
19757	dnadiffSNV	chrXIV	SNV	750743	750743	YNR065C	750350	753700	-1	MisSense	R->S	C	A	['YSN1']	['Protein of unknown function; protein-protein interactions suggest a possible role in actin patch formation; YNR065C is not an essential gene']	1	646
19758	dnadiffSNV	chrXIV	SNV	750744	750744	YNR065C	750350	753700	-1	MisSense	R->K	C	T	['YSN1']	['Protein of unknown function; protein-protein interactions suggest a possible role in actin patch formation; YNR065C is not an essential gene']	1	645
19766	dnadiffSNV	chrXIV	SNV	750840	750840	YNR065C	750350	753700	-1	MisSense	A->V	G	A	['YSN1']	['Protein of unknown function; protein-protein interactions suggest a possible role in actin patch formation; YNR065C is not an essential gene']	7	549
19768	dnadiffSNV	chrXIV	SNV	750850	750850	YNR065C	750350	753700	-1	MisSense	F->L	A	G	['YSN1']	['Protein of unknown function; protein-protein interactions suggest a possible role in actin patch formation; YNR065C is not an essential gene']	2	539
19769	dnadiffSNV	chrXIV	SNV	750867	750867	YNR065C	750350	753700	-1	MisSense	T->I	G	A	['YSN1']	['Protein of unknown function; protein-protein interactions suggest a possible role in actin patch formation; YNR065C is not an essential gene']	8	522
19771	dnadiffSNV	chrXIV	SNV	750888	750888	YNR065C	750350	753700	-1	MisSense	A->V	G	A	['YSN1']	['Protein of unknown function; protein-protein interactions suggest a possible role in actin patch formation; YNR065C is not an essential gene']	13	501
19775	dnadiffSNV	chrXIV	SNV	750915	750915	YNR065C	750350	753700	-1	MisSense	R->K	C	T	['YSN1']	['Protein of unknown function; protein-protein interactions suggest a possible role in actin patch formation; YNR065C is not an essential gene']	1	474
19776	dnadiffSNV	chrXIV	SNV	750961	750961	YNR065C	750350	753700	-1	MisSense	A->T	C	T	['YSN1']	['Protein of unknown function; protein-protein interactions suggest a possible role in actin patch formation; YNR065C is not an essential gene']	43	428
19779	dnadiffSNV	chrXIV	SNV	751019	751019	YNR065C	750350	753700	-1	MisSense	D->E	A	T	['YSN1']	['Protein of unknown function; protein-protein interactions suggest a possible role in actin patch formation; YNR065C is not an essential gene']	6	370
19783	dnadiffSNV	chrXIV	SNV	751090	751090	YNR065C	750350	753700	-1	MisSense	V->I	C	T	['YSN1']	['Protein of unknown function; protein-protein interactions suggest a possible role in actin patch formation; YNR065C is not an essential gene']	20	299
19786	dnadiffSNV	chrXIV	SNV	751159	751159	YNR065C	750350	753700	-1	MisSense	S->P	A	G	['YSN1']	['Protein of unknown function; protein-protein interactions suggest a possible role in actin patch formation; YNR065C is not an essential gene']	8	230
19787	dnadiffSNV	chrXIV	SNV	751264	751264	YNR065C	750350	753700	-1	MisSense	G->S	C	T	['YSN1']	['Protein of unknown function; protein-protein interactions suggest a possible role in actin patch formation; YNR065C is not an essential gene']	3	125
19788	dnadiffSNV	chrXIV	SNV	751269	751269	YNR065C	750350	753700	-1	MisSense	R->I	C	A	['YSN1']	['Protein of unknown function; protein-protein interactions suggest a possible role in actin patch formation; YNR065C is not an essential gene']	2	121
19791	dnadiffSNV	chrXIV	SNV	751291	751291	YNR065C	750350	753700	-1	MisSense	K->Q	T	G	['YSN1']	['Protein of unknown function; protein-protein interactions suggest a possible role in actin patch formation; YNR065C is not an essential gene']	2	98
19792	dnadiffSNV	chrXIV	SNV	751301	751301	YNR065C	750350	753700	-1	MisSense	R->S	C	A	['YSN1']	['Protein of unknown function; protein-protein interactions suggest a possible role in actin patch formation; YNR065C is not an essential gene']	5	88
19793	dnadiffSNV	chrXIV	SNV	751306	751306	YNR065C	750350	753700	-1	MisSense	K->Q	T	G	['YSN1']	['Protein of unknown function; protein-protein interactions suggest a possible role in actin patch formation; YNR065C is not an essential gene']	5	83
19795	dnadiffSNV	chrXIV	SNV	751325	751325	YNR065C	750350	753700	-1	MisSense	E->D	C	G	['YSN1']	['Protein of unknown function; protein-protein interactions suggest a possible role in actin patch formation; YNR065C is not an essential gene']	12	64
19801	dnadiffSNV	chrXIV	SNV	751674	751674	YNR065C	750350	753700	-1	MisSense	K->R	T	C	['YSN1']	['Protein of unknown function; protein-protein interactions suggest a possible role in actin patch formation; YNR065C is not an essential gene']	32	286
19807	dnadiffSNV	chrXIV	SNV	751925	751925	YNR065C	750350	753700	-1	MisSense	R->S	C	G	['YSN1']	['Protein of unknown function; protein-protein interactions suggest a possible role in actin patch formation; YNR065C is not an essential gene']	12	161
19812	dnadiffSNV	chrXIV	SNV	752169	752169	YNR065C	750350	753700	-1	MisSense	G->D	C	T	['YSN1']	['Protein of unknown function; protein-protein interactions suggest a possible role in actin patch formation; YNR065C is not an essential gene']	54	84
19813	dnadiffSNV	chrXIV	SNV	752223	752223	YNR065C	750350	753700	-1	MisSense	R->T	C	G	['YSN1']	['Protein of unknown function; protein-protein interactions suggest a possible role in actin patch formation; YNR065C is not an essential gene']	54	138
19814	dnadiffSNV	chrXIV	SNV	752316	752316	YNR065C	750350	753700	-1	MisSense	G->D	C	T	['YSN1']	['Protein of unknown function; protein-protein interactions suggest a possible role in actin patch formation; YNR065C is not an essential gene']	93	231
19818	dnadiffSNV	chrXIV	SNV	752968	752968	YNR065C	750350	753700	-1	MisSense	E->K	C	T	['YSN1']	['Protein of unknown function; protein-protein interactions suggest a possible role in actin patch formation; YNR065C is not an essential gene']	32	883
19821	dnadiffSNV	chrXIV	SNV	753318	753318	YNR065C	750350	753700	-1	MisSense	E->A	T	G	['YSN1']	['Protein of unknown function; protein-protein interactions suggest a possible role in actin patch formation; YNR065C is not an essential gene']	7	1233
19822	dnadiffSNV	chrXIV	SNV	753325	753325	YNR065C	750350	753700	-1	MisSense	G->S	C	T	['YSN1']	['Protein of unknown function; protein-protein interactions suggest a possible role in actin patch formation; YNR065C is not an essential gene']	7	1240
19823	dnadiffSNV	chrXIV	SNV	753336	753336	YNR065C	750350	753700	-1	MisSense	T->I	G	A	['YSN1']	['Protein of unknown function; protein-protein interactions suggest a possible role in actin patch formation; YNR065C is not an essential gene']	11	1251
19824	dnadiffSNV	chrXIV	SNV	753372	753372	YNR065C	750350	753700	-1	MisSense	T->R	G	C	['YSN1']	['Protein of unknown function; protein-protein interactions suggest a possible role in actin patch formation; YNR065C is not an essential gene']	1	1287
19825	dnadiffSNV	chrXIV	SNV	753373	753373	YNR065C	750350	753700	-1	MisSense	T->S	T	A	['YSN1']	['Protein of unknown function; protein-protein interactions suggest a possible role in actin patch formation; YNR065C is not an essential gene']	1	1288
19826	dnadiffSNV	chrXIV	SNV	753377	753377	YNR065C	750350	753700	-1	MisSense	K->N	T	G	['YSN1']	['Protein of unknown function; protein-protein interactions suggest a possible role in actin patch formation; YNR065C is not an essential gene']	1	1292
19827	dnadiffSNV	chrXIV	SNV	753378	753378	YNR065C	750350	753700	-1	MisSense	K->R	T	C	['YSN1']	['Protein of unknown function; protein-protein interactions suggest a possible role in actin patch formation; YNR065C is not an essential gene']	1	1293
19829	dnadiffSNV	chrXIV	SNV	753430	753430	YNR065C	750350	753700	-1	MisSense	Y->H	A	G	['YSN1']	['Protein of unknown function; protein-protein interactions suggest a possible role in actin patch formation; YNR065C is not an essential gene']	1	1345
19831	dnadiffSNV	chrXIV	SNV	753436	753436	YNR065C	750350	753700	-1	MisSense	H->D	G	C	['YSN1']	['Protein of unknown function; protein-protein interactions suggest a possible role in actin patch formation; YNR065C is not an essential gene']	5	1351
19832	dnadiffSNV	chrXIV	SNV	753470	753470	YNR065C	750350	753700	-1	MisSense	N->K	A	T	['YSN1']	['Protein of unknown function; protein-protein interactions suggest a possible role in actin patch formation; YNR065C is not an essential gene']	34	1385
19833	dnadiffSNV	chrXIV	SNV	753530	753530	YNR065C	750350	753700	-1	MisSense	E->D	C	A	['YSN1']	['Protein of unknown function; protein-protein interactions suggest a possible role in actin patch formation; YNR065C is not an essential gene']	2	1445
19834	dnadiffSNV	chrXIV	SNV	753532	753532	YNR065C	750350	753700	-1	MisSense	E->K	C	T	['YSN1']	['Protein of unknown function; protein-protein interactions suggest a possible role in actin patch formation; YNR065C is not an essential gene']	2	1447
19836	dnadiffSNV	chrXIV	SNV	753659	753659	YNR065C	750350	753700	-1	MisSense	D->E	A	T	['YSN1']	['Protein of unknown function; protein-protein interactions suggest a possible role in actin patch formation; YNR065C is not an essential gene']	63	1574
19838	dnadiffSNV	chrXIV	SNV	754144	754144	YNR066C	753725	755035	-1	MisSense	H->D	G	C	None	['Putative membrane-localized protein of unknown function']	67	2059
19840	dnadiffSNV	chrXIV	SNV	754288	754288	YNR066C	753725	755035	-1	MisSense	Y->H	A	G	None	['Putative membrane-localized protein of unknown function']	6	2203
19841	dnadiffSNV	chrXIV	SNV	754294	754294	YNR066C	753725	755035	-1	MisSense	I->V	T	C	None	['Putative membrane-localized protein of unknown function']	6	2209
19842	dnadiffSNV	chrXIV	SNV	754488	754488	YNR066C	753725	755035	-1	MisSense	I->T	A	G	None	['Putative membrane-localized protein of unknown function']	72	2403
19843	dnadiffSNV	chrXIV	SNV	754560	754560	YNR066C	753725	755035	-1	MisSense	T->I	G	A	None	['Putative membrane-localized protein of unknown function']	33	2475
19844	dnadiffSNV	chrXIV	SNV	754593	754593	YNR066C	753725	755035	-1	MisSense	N->T	T	G	None	['Putative membrane-localized protein of unknown function']	33	2508
19846	dnadiffSNV	chrXIV	SNV	754752	754752	YNR066C	753725	755035	-1	MisSense	H->L	T	A	None	['Putative membrane-localized protein of unknown function']	1	2667
19847	dnadiffSNV	chrXIV	SNV	754753	754753	YNR066C	753725	755035	-1	MisSense	H->Y	G	A	None	['Putative membrane-localized protein of unknown function']	1	2668
19848	dnadiffSNV	chrXIV	SNV	754756	754756	YNR066C	753725	755035	-1	MisSense	I->V	T	C	None	['Putative membrane-localized protein of unknown function']	3	2671
19849	dnadiffSNV	chrXIV	SNV	754761	754761	YNR066C	753725	755035	-1	MisSense	V->A	A	G	None	['Putative membrane-localized protein of unknown function']	5	2676
19850	dnadiffSNV	chrXIV	SNV	754857	754857	YNR066C	753725	755035	-1	MisSense	S->F	G	A	None	['Putative membrane-localized protein of unknown function']	5	2772
19851	dnadiffSNV	chrXIV	SNV	754862	754862	YNR066C	753725	755035	-1	MisSense	I->M	T	C	None	['Putative membrane-localized protein of unknown function']	5	2777
19852	dnadiffSNV	chrXIV	SNV	754875	754875	YNR066C	753725	755035	-1	MisSense	Q->R	T	C	None	['Putative membrane-localized protein of unknown function']	1	2790
19853	dnadiffSNV	chrXIV	SNV	754876	754876	YNR066C	753725	755035	-1	MisSense	Q->K	G	T	None	['Putative membrane-localized protein of unknown function']	1	2791
19854	dnadiffSNV	chrXIV	SNV	754942	754942	YNR066C	753725	755035	-1	MisSense	L->F	G	A	None	['Putative membrane-localized protein of unknown function']	66	2857
19874	dnadiffSNV	chrXIV	SNV	755864	755864	YNR067C	755746	759099	-1	MisSense	V->E	A	T	['DSE4', 'ENG1']	['Daughter cell-specific secreted protein with similarity to glucanases, degrades cell wall from the daughter side causing daughter to separate from mother']	52	3786
19876	dnadiffSNV	chrXIV	SNV	756837	756837	YNR067C	755746	759099	-1	MisSense	K->E	T	C	['DSE4', 'ENG1']	['Daughter cell-specific secreted protein with similarity to glucanases, degrades cell wall from the daughter side causing daughter to separate from mother']	66	4759
19881	dnadiffSNV	chrXIV	SNV	757236	757236	YNR067C	755746	759099	-1	MisSense	K->E	T	C	['DSE4', 'ENG1']	['Daughter cell-specific secreted protein with similarity to glucanases, degrades cell wall from the daughter side causing daughter to separate from mother']	21	5158
19882	dnadiffSNV	chrXIV	SNV	757257	757257	YNR067C	755746	759099	-1	MisSense	V->M	C	T	['DSE4', 'ENG1']	['Daughter cell-specific secreted protein with similarity to glucanases, degrades cell wall from the daughter side causing daughter to separate from mother']	21	5179
19883	dnadiffSNV	chrXIV	SNV	757391	757391	YNR067C	755746	759099	-1	MisSense	T->I	G	A	['DSE4', 'ENG1']	['Daughter cell-specific secreted protein with similarity to glucanases, degrades cell wall from the daughter side causing daughter to separate from mother']	86	5313
19890	dnadiffSNV	chrXIV	SNV	758102	758102	YNR067C	755746	759099	-1	MisSense	L->S	A	G	['DSE4', 'ENG1']	['Daughter cell-specific secreted protein with similarity to glucanases, degrades cell wall from the daughter side causing daughter to separate from mother']	21	6024
19891	dnadiffSNV	chrXIV	SNV	758123	758123	YNR067C	755746	759099	-1	MisSense	S->N	C	T	['DSE4', 'ENG1']	['Daughter cell-specific secreted protein with similarity to glucanases, degrades cell wall from the daughter side causing daughter to separate from mother']	21	6045
19892	dnadiffSNV	chrXIV	SNV	758159	758159	YNR067C	755746	759099	-1	MisSense	S->L	G	A	['DSE4', 'ENG1']	['Daughter cell-specific secreted protein with similarity to glucanases, degrades cell wall from the daughter side causing daughter to separate from mother']	10	6081
19893	dnadiffSNV	chrXIV	SNV	758169	758169	YNR067C	755746	759099	-1	MisSense	P->S	G	A	['DSE4', 'ENG1']	['Daughter cell-specific secreted protein with similarity to glucanases, degrades cell wall from the daughter side causing daughter to separate from mother']	10	6091
19894	dnadiffSNV	chrXIV	SNV	758211	758211	YNR067C	755746	759099	-1	MisSense	S->G	T	C	['DSE4', 'ENG1']	['Daughter cell-specific secreted protein with similarity to glucanases, degrades cell wall from the daughter side causing daughter to separate from mother']	42	6133
19896	dnadiffSNV	chrXIV	SNV	758397	758397	YNR067C	755746	759099	-1	MisSense	A->T	C	T	['DSE4', 'ENG1']	['Daughter cell-specific secreted protein with similarity to glucanases, degrades cell wall from the daughter side causing daughter to separate from mother']	134	6319
19898	dnadiffSNV	chrXIV	SNV	758691	758691	YNR067C	755746	759099	-1	MisSense	H->D	G	C	['DSE4', 'ENG1']	['Daughter cell-specific secreted protein with similarity to glucanases, degrades cell wall from the daughter side causing daughter to separate from mother']	113	6613
19899	dnadiffSNV	chrXIV	SNV	758804	758804	YNR067C	755746	759099	-1	MisSense	L->S	A	G	['DSE4', 'ENG1']	['Daughter cell-specific secreted protein with similarity to glucanases, degrades cell wall from the daughter side causing daughter to separate from mother']	113	6726
19900	dnadiffSNV	chrXIV	SNV	759018	759018	YNR067C	755746	759099	-1	MisSense	E->K	C	T	['DSE4', 'ENG1']	['Daughter cell-specific secreted protein with similarity to glucanases, degrades cell wall from the daughter side causing daughter to separate from mother']	214	6940
19911	dnadiffSNV	chrXIV	SNV	760326	760326	YNR068C	760067	760885	-1	MisSense	T->I	G	A	None	['Putative protein of unknown function']	80	7608
19917	dnadiffSNV	chrXIV	SNV	761193	761193	YNR069C	761123	762592	-1	MisSense	L->P	A	G	['BSC5']	['Protein of unknown function, ORF exhibits genomic organization compatible with a translational readthrough-dependent mode of expression']	46	6741
19918	dnadiffSNV	chrXIV	SNV	761455	761455	YNR069C	761123	762592	-1	MisSense	A->T	C	T	['BSC5']	['Protein of unknown function, ORF exhibits genomic organization compatible with a translational readthrough-dependent mode of expression']	181	6479
19921	dnadiffSNV	chrXIV	SNV	761851	761851	YNR069C	761123	762592	-1	MisSense	E->K	C	T	['BSC5']	['Protein of unknown function, ORF exhibits genomic organization compatible with a translational readthrough-dependent mode of expression']	121	6083
19923	dnadiffSNV	chrXIV	SNV	762120	762120	YNR069C	761123	762592	-1	MisSense	G->D	C	T	['BSC5']	['Protein of unknown function, ORF exhibits genomic organization compatible with a translational readthrough-dependent mode of expression']	33	5814
19924	dnadiffSNV	chrXIV	SNV	762153	762153	YNR069C	761123	762592	-1	MisSense	E->V	T	A	['BSC5']	['Protein of unknown function, ORF exhibits genomic organization compatible with a translational readthrough-dependent mode of expression']	33	5781
19925	dnadiffSNV	chrXIV	SNV	762280	762280	YNR069C	761123	762592	-1	MisSense	R->G	G	C	['BSC5']	['Protein of unknown function, ORF exhibits genomic organization compatible with a translational readthrough-dependent mode of expression']	88	5654
19927	dnadiffSNV	chrXIV	SNV	762433	762433	YNR069C	761123	762592	-1	MisSense	C->G	A	C	['BSC5']	['Protein of unknown function, ORF exhibits genomic organization compatible with a translational readthrough-dependent mode of expression']	65	5501
19928	dnadiffSNV	chrXIV	SNV	762511	762511	YNR069C	761123	762592	-1	MisSense	T->A	T	C	['BSC5']	['Protein of unknown function, ORF exhibits genomic organization compatible with a translational readthrough-dependent mode of expression']	78	5423
19981	dnadiffSNV	chrXIV	SNV	780402	780402	YNR075W	779916	781040	1	MisSense	E->Q	G	C	['COS10']	['Protein of unknown function, member of the DUP380 subfamily of conserved, often subtelomerically-encoded proteins']	196	1190
19982	dnadiffSNV	chrXIV	SNV	780598	780598	YNR075W	779916	781040	1	MisSense	R->M	G	T	['COS10']	['Protein of unknown function, member of the DUP380 subfamily of conserved, often subtelomerically-encoded proteins']	32	994
19983	dnadiffSNV	chrXIV	SNV	780630	780630	YNR075W	779916	781040	1	MisSense	D->N	G	A	['COS10']	['Protein of unknown function, member of the DUP380 subfamily of conserved, often subtelomerically-encoded proteins']	3	962
19984	dnadiffSNV	chrXIV	SNV	780633	780633	YNR075W	779916	781040	1	MisSense	M->L	A	C	['COS10']	['Protein of unknown function, member of the DUP380 subfamily of conserved, often subtelomerically-encoded proteins']	3	959
19985	dnadiffSNV	chrXIV	SNV	781018	781018	YNR075W	779916	781040	1	MisSense	C->S	G	C	['COS10']	['Protein of unknown function, member of the DUP380 subfamily of conserved, often subtelomerically-encoded proteins']	108	574
19995	dnadiffSNV	chrXIV	SNV	781570	781570	YNR075C-A	781511	781603	-1	MisSense	N->D	T	C	None	['Identified by gene-trapping, microarray-based expression analysis, and genome-wide homology searching']	12	22
19996	dnadiffSNV	chrXIV	SNV	781582	781582	YNR075C-A	781511	781603	-1	MisSense	R->G	T	C	None	['Identified by gene-trapping, microarray-based expression analysis, and genome-wide homology searching']	1	10
19998	dnadiffSNV	chrXIV	SNV	781584	781584	YNR075C-A	781511	781603	-1	MisSense	P->L	G	A	None	['Identified by gene-trapping, microarray-based expression analysis, and genome-wide homology searching']	1	8
21204	dnadiffSNV	chrXVI	SNV	793	793	YPL283W-B	643	1125	1	MisSense	F->L	T	C	None	['Identified by gene-trapping, microarray-based expression analysis, and genome-wide homology searching']	278	696
21334	dnadiffSNV	chrXVI	SNV	22957	22957	YPL274W	22938	24701	1	MisSense	G->E	G	A	['SAM3']	['High-affinity S-adenosylmethionine permease, required for utilization of S-adenosylmethionine as a sulfur source; has similarity to S-methylmethionine permease Mmp1p']	55	3746
21345	dnadiffSNV	chrXVI	SNV	23952	23952	YPL274W	22938	24701	1	MisSense	V->I	G	A	['SAM3']	['High-affinity S-adenosylmethionine permease, required for utilization of S-adenosylmethionine as a sulfur source; has similarity to S-methylmethionine permease Mmp1p']	1	4741
21348	dnadiffSNV	chrXVI	SNV	24087	24087	YPL274W	22938	24701	1	MisSense	L->I	C	A	['SAM3']	['High-affinity S-adenosylmethionine permease, required for utilization of S-adenosylmethionine as a sulfur source; has similarity to S-methylmethionine permease Mmp1p']	34	4876
21355	dnadiffSNV	chrXVI	SNV	24522	24522	YPL274W	22938	24701	1	MisSense	F->I	T	A	['SAM3']	['High-affinity S-adenosylmethionine permease, required for utilization of S-adenosylmethionine as a sulfur source; has similarity to S-methylmethionine permease Mmp1p']	8	5311
21357	dnadiffSNV	chrXVI	SNV	24536	24536	YPL274W	22938	24701	1	MisSense	F->L	T	A	['SAM3']	['High-affinity S-adenosylmethionine permease, required for utilization of S-adenosylmethionine as a sulfur source; has similarity to S-methylmethionine permease Mmp1p']	6	5325
21361	dnadiffSNV	chrXVI	SNV	24645	24645	YPL274W	22938	24701	1	MisSense	E->K	G	A	['SAM3']	['High-affinity S-adenosylmethionine permease, required for utilization of S-adenosylmethionine as a sulfur source; has similarity to S-methylmethionine permease Mmp1p']	16	5434
21366	dnadiffSNV	chrXVI	SNV	25188	25188	YPL273W	25087	26064	1	MisSense	K->N	A	C	['SAM4']	['S-adenosylmethionine-homocysteine methyltransferase, functions along with Mht1p in the conversion of S-adenosylmethionine (AdoMet) to methionine to control the methionine/AdoMet ratio']	225	5976
21398	dnadiffSNV	chrXVI	SNV	26865	26865	YPL272C	26611	28164	-1	MisSense	D->N	C	T	None	['Putative protein of unknown function; gene expression induced in response to ketoconazole; YPL272C is not an essential gene']	4	7655
21400	dnadiffSNV	chrXVI	SNV	26952	26952	YPL272C	26611	28164	-1	MisSense	G->S	C	T	None	['Putative protein of unknown function; gene expression induced in response to ketoconazole; YPL272C is not an essential gene']	62	7742
21401	dnadiffSNV	chrXVI	SNV	27014	27014	YPL272C	26611	28164	-1	MisSense	D->G	T	C	None	['Putative protein of unknown function; gene expression induced in response to ketoconazole; YPL272C is not an essential gene']	8	7804
21404	dnadiffSNV	chrXVI	SNV	27128	27128	YPL272C	26611	28164	-1	MisSense	G->E	C	T	None	['Putative protein of unknown function; gene expression induced in response to ketoconazole; YPL272C is not an essential gene']	40	7918
21405	dnadiffSNV	chrXVI	SNV	27168	27168	YPL272C	26611	28164	-1	MisSense	T->A	T	C	None	['Putative protein of unknown function; gene expression induced in response to ketoconazole; YPL272C is not an essential gene']	40	7958
21461	dnadiffSNV	chrXVI	SNV	30747	30747	YPL270W	30482	32803	1	MisSense	R->K	G	A	['MDL2']	['Mitochondrial inner membrane half-type ATP-binding cassette (ABC) transporter, required for respiratory growth at high temperature; similar to human TAP1 and TAP2 implicated in bare lymphocyte syndrome and Wegener-like granulomatosis']	97	11534
21472	dnadiffSNV	chrXVI	SNV	34350	34350	YPL269W	33013	34947	1	MisSense	E->D	A	T	['KAR9']	['Karyogamy protein required for correct positioning of the mitotic spindle and for orienting cytoplasmic microtubules, localizes at the shmoo tip in mating cells and at the tip of the growing bud in small-budded cells through anaphase']	51	15137
21484	dnadiffSNV	chrXVI	SNV	35338	35338	YPL268W	35236	37845	1	MisSense	L->I	T	A	['PLC1']	['Phospholipase C, hydrolyzes phosphatidylinositol 4,5-biphosphate (PIP2) to generate the signaling molecules inositol 1,4,5-triphosphate (IP3) and 1,2-diacylglycerol (DAG); involved in regulating many cellular processes']	4	16125
21485	dnadiffSNV	chrXVI	SNV	35342	35342	YPL268W	35236	37845	1	MisSense	D->G	A	G	['PLC1']	['Phospholipase C, hydrolyzes phosphatidylinositol 4,5-biphosphate (PIP2) to generate the signaling molecules inositol 1,4,5-triphosphate (IP3) and 1,2-diacylglycerol (DAG); involved in regulating many cellular processes']	4	16129
21490	dnadiffSNV	chrXVI	SNV	35512	35512	YPL268W	35236	37845	1	MisSense	N->D	A	G	['PLC1']	['Phospholipase C, hydrolyzes phosphatidylinositol 4,5-biphosphate (PIP2) to generate the signaling molecules inositol 1,4,5-triphosphate (IP3) and 1,2-diacylglycerol (DAG); involved in regulating many cellular processes']	29	16299
21496	dnadiffSNV	chrXVI	SNV	35711	35711	YPL268W	35236	37845	1	MisSense	T->M	C	T	['PLC1']	['Phospholipase C, hydrolyzes phosphatidylinositol 4,5-biphosphate (PIP2) to generate the signaling molecules inositol 1,4,5-triphosphate (IP3) and 1,2-diacylglycerol (DAG); involved in regulating many cellular processes']	13	16498
21499	dnadiffSNV	chrXVI	SNV	35776	35776	YPL268W	35236	37845	1	MisSense	A->T	G	A	['PLC1']	['Phospholipase C, hydrolyzes phosphatidylinositol 4,5-biphosphate (PIP2) to generate the signaling molecules inositol 1,4,5-triphosphate (IP3) and 1,2-diacylglycerol (DAG); involved in regulating many cellular processes']	16	16563
21501	dnadiffSNV	chrXVI	SNV	36074	36074	YPL268W	35236	37845	1	MisSense	L->S	T	C	['PLC1']	['Phospholipase C, hydrolyzes phosphatidylinositol 4,5-biphosphate (PIP2) to generate the signaling molecules inositol 1,4,5-triphosphate (IP3) and 1,2-diacylglycerol (DAG); involved in regulating many cellular processes']	7	16861
21505	dnadiffSNV	chrXVI	SNV	36274	36274	YPL268W	35236	37845	1	MisSense	Y->H	T	C	['PLC1']	['Phospholipase C, hydrolyzes phosphatidylinositol 4,5-biphosphate (PIP2) to generate the signaling molecules inositol 1,4,5-triphosphate (IP3) and 1,2-diacylglycerol (DAG); involved in regulating many cellular processes']	22	17061
21513	dnadiffSNV	chrXVI	SNV	36818	36818	YPL268W	35236	37845	1	MisSense	G->D	G	A	['PLC1']	['Phospholipase C, hydrolyzes phosphatidylinositol 4,5-biphosphate (PIP2) to generate the signaling molecules inositol 1,4,5-triphosphate (IP3) and 1,2-diacylglycerol (DAG); involved in regulating many cellular processes']	104	17605
21514	dnadiffSNV	chrXVI	SNV	36977	36977	YPL268W	35236	37845	1	MisSense	A->V	C	T	['PLC1']	['Phospholipase C, hydrolyzes phosphatidylinositol 4,5-biphosphate (PIP2) to generate the signaling molecules inositol 1,4,5-triphosphate (IP3) and 1,2-diacylglycerol (DAG); involved in regulating many cellular processes']	101	17764
21516	dnadiffSNV	chrXVI	SNV	37088	37088	YPL268W	35236	37845	1	MisSense	R->H	G	A	['PLC1']	['Phospholipase C, hydrolyzes phosphatidylinositol 4,5-biphosphate (PIP2) to generate the signaling molecules inositol 1,4,5-triphosphate (IP3) and 1,2-diacylglycerol (DAG); involved in regulating many cellular processes']	10	17875
21520	dnadiffSNV	chrXVI	SNV	37424	37424	YPL268W	35236	37845	1	MisSense	S->N	G	A	['PLC1']	['Phospholipase C, hydrolyzes phosphatidylinositol 4,5-biphosphate (PIP2) to generate the signaling molecules inositol 1,4,5-triphosphate (IP3) and 1,2-diacylglycerol (DAG); involved in regulating many cellular processes']	23	18211
21526	dnadiffSNV	chrXVI	SNV	37556	37556	YPL268W	35236	37845	1	MisSense	M->T	T	C	['PLC1']	['Phospholipase C, hydrolyzes phosphatidylinositol 4,5-biphosphate (PIP2) to generate the signaling molecules inositol 1,4,5-triphosphate (IP3) and 1,2-diacylglycerol (DAG); involved in regulating many cellular processes']	13	18343
21529	dnadiffSNV	chrXVI	SNV	37721	37721	YPL268W	35236	37845	1	MisSense	Q->P	A	C	['PLC1']	['Phospholipase C, hydrolyzes phosphatidylinositol 4,5-biphosphate (PIP2) to generate the signaling molecules inositol 1,4,5-triphosphate (IP3) and 1,2-diacylglycerol (DAG); involved in regulating many cellular processes']	1	18508
21536	dnadiffSNV	chrXVI	SNV	38388	38388	YPL267W	38169	38798	1	MisSense	A->T	G	A	['ACM1']	['Pseudosubstrate inhibitor of the anaphase-promoting complex/cyclosome (APC/C), that suppresses APC/C [Cdh1]-mediated proteolysis of mitotic cyclins; associates with Cdh1p, Bmh1p and Bmh2p; cell cycle regulated protein']	3	18072
21537	dnadiffSNV	chrXVI	SNV	38391	38391	YPL267W	38169	38798	1	MisSense	V->I	G	A	['ACM1']	['Pseudosubstrate inhibitor of the anaphase-promoting complex/cyclosome (APC/C), that suppresses APC/C [Cdh1]-mediated proteolysis of mitotic cyclins; associates with Cdh1p, Bmh1p and Bmh2p; cell cycle regulated protein']	3	18069
21539	dnadiffSNV	chrXVI	SNV	38493	38493	YPL267W	38169	38798	1	MisSense	Y->D	T	G	['ACM1']	['Pseudosubstrate inhibitor of the anaphase-promoting complex/cyclosome (APC/C), that suppresses APC/C [Cdh1]-mediated proteolysis of mitotic cyclins; associates with Cdh1p, Bmh1p and Bmh2p; cell cycle regulated protein']	28	17967
21540	dnadiffSNV	chrXVI	SNV	38521	38521	YPL267W	38169	38798	1	MisSense	G->E	G	A	['ACM1']	['Pseudosubstrate inhibitor of the anaphase-promoting complex/cyclosome (APC/C), that suppresses APC/C [Cdh1]-mediated proteolysis of mitotic cyclins; associates with Cdh1p, Bmh1p and Bmh2p; cell cycle regulated protein']	28	17939
21559	dnadiffSNV	chrXVI	SNV	41379	41379	YPL265W	41043	42869	1	MisSense	L->M	T	A	['DIP5']	['Dicarboxylic amino acid permease, mediates high-affinity and high-capacity transport of L-glutamate and L-aspartate; also a transporter for Gln, Asn, Ser, Ala, and Gly']	20	15077
21565	dnadiffSNV	chrXVI	SNV	42781	42781	YPL265W	41043	42869	1	MisSense	M->R	T	G	['DIP5']	['Dicarboxylic amino acid permease, mediates high-affinity and high-capacity transport of L-glutamate and L-aspartate; also a transporter for Gln, Asn, Ser, Ala, and Gly']	102	13675
21586	dnadiffSNV	chrXVI	SNV	189559	189559	YPL189W	189154	190983	1	MisSense	L->V	T	G	['GUP2']	['Probable membrane protein with a possible role in proton symport of glycerol; member of the MBOAT family of putative membrane-bound O-acyltransferases; Gup1p homolog']	3	27279
21587	dnadiffSNV	chrXVI	SNV	191944	191944	YPL188W	191406	192650	1	MisSense	S->L	C	T	['POS5']	['Mitochondrial NADH kinase, phosphorylates NADH; also phosphorylates NAD(+) with lower specificity; required for the response to oxidative stress']	1032	29663
21593	dnadiffSNV	chrXVI	SNV	243265	243265	YPL162C	243206	244027	-1	MisSense	V->I	C	T	None	['Putative protein of unknown function; green fluorescent protein (GFP)-fusion protein localizes to the membrane of vacuole with cell cycle-correlated morphology']	168	80913
21594	dnadiffSNV	chrXVI	SNV	243433	243433	YPL162C	243206	244027	-1	MisSense	F->L	A	G	None	['Putative protein of unknown function; green fluorescent protein (GFP)-fusion protein localizes to the membrane of vacuole with cell cycle-correlated morphology']	168	81081
21603	dnadiffSNV	chrXVI	SNV	295393	295393	YPL137C	292817	296647	-1	MisSense	V->I	C	T	['GIP3']	['Glc7-interacting protein whose overexpression relocalizes Glc7p from the nucleus and prevents chromosome segregation; may interact with ribosomes, based on co-purification experiments']	77	81985
21607	dnadiffSNV	chrXVI	SNV	295831	295831	YPL137C	292817	296647	-1	MisSense	A->T	C	T	['GIP3']	['Glc7-interacting protein whose overexpression relocalizes Glc7p from the nucleus and prevents chromosome segregation; may interact with ribosomes, based on co-purification experiments']	21	81547
21608	dnadiffSNV	chrXVI	SNV	295852	295852	YPL137C	292817	296647	-1	MisSense	I->V	T	C	['GIP3']	['Glc7-interacting protein whose overexpression relocalizes Glc7p from the nucleus and prevents chromosome segregation; may interact with ribosomes, based on co-purification experiments']	8	81526
21609	dnadiffSNV	chrXVI	SNV	295860	295860	YPL137C	292817	296647	-1	MisSense	Q->P	T	G	['GIP3']	['Glc7-interacting protein whose overexpression relocalizes Glc7p from the nucleus and prevents chromosome segregation; may interact with ribosomes, based on co-purification experiments']	8	81518
21611	dnadiffSNV	chrXVI	SNV	295921	295921	YPL137C	292817	296647	-1	MisSense	P->S	G	A	['GIP3']	['Glc7-interacting protein whose overexpression relocalizes Glc7p from the nucleus and prevents chromosome segregation; may interact with ribosomes, based on co-purification experiments']	23	81457
21612	dnadiffSNV	chrXVI	SNV	295944	295944	YPL137C	292817	296647	-1	MisSense	I->T	A	G	['GIP3']	['Glc7-interacting protein whose overexpression relocalizes Glc7p from the nucleus and prevents chromosome segregation; may interact with ribosomes, based on co-purification experiments']	8	81434
21614	dnadiffSNV	chrXVI	SNV	295959	295959	YPL137C	292817	296647	-1	MisSense	N->S	T	C	['GIP3']	['Glc7-interacting protein whose overexpression relocalizes Glc7p from the nucleus and prevents chromosome segregation; may interact with ribosomes, based on co-purification experiments']	7	81419
21620	dnadiffSNV	chrXVI	SNV	297634	297634	YPL135W	297553	298050	1	MisSense	S->T	T	A	['ISU1', 'NUA1']	['Conserved protein of the mitochondrial matrix, performs a scaffolding function during assembly of iron-sulfur clusters, interacts physically and functionally with yeast frataxin (Yfh1p); isu1 isu2 double mutant is inviable']	150	79744
21635	dnadiffSNV	chrXVI	SNV	502683	502683	YPL025C	502473	503030	-1	MisSense	F->L	A	C	None	['Dubious open reading frame unlikely to encode a protein, based on available experimental and comparative sequence data']	2	700
21636	dnadiffSNV	chrXVI	SNV	507169	507169	YPL022W	506697	509999	1	MisSense	K->R	A	G	['RAD1', 'LPB9']	['Single-stranded DNA endonuclease (with Rad10p), cleaves single-stranded DNA during nucleotide excision repair and double-strand break repair; subunit of Nucleotide Excision Repair Factor 1 (NEF1); homolog of human XPF protein']	22	3771
21638	dnadiffSNV	chrXVI	SNV	507218	507218	YPL022W	506697	509999	1	MisSense	D->E	C	A	['RAD1', 'LPB9']	['Single-stranded DNA endonuclease (with Rad10p), cleaves single-stranded DNA during nucleotide excision repair and double-strand break repair; subunit of Nucleotide Excision Repair Factor 1 (NEF1); homolog of human XPF protein']	7	3820
21639	dnadiffSNV	chrXVI	SNV	507225	507225	YPL022W	506697	509999	1	MisSense	T->A	A	G	['RAD1', 'LPB9']	['Single-stranded DNA endonuclease (with Rad10p), cleaves single-stranded DNA during nucleotide excision repair and double-strand break repair; subunit of Nucleotide Excision Repair Factor 1 (NEF1); homolog of human XPF protein']	7	3827
21644	dnadiffSNV	chrXVI	SNV	508122	508122	YPL022W	506697	509999	1	MisSense	H->Y	C	T	['RAD1', 'LPB9']	['Single-stranded DNA endonuclease (with Rad10p), cleaves single-stranded DNA during nucleotide excision repair and double-strand break repair; subunit of Nucleotide Excision Repair Factor 1 (NEF1); homolog of human XPF protein']	77	4724
21646	dnadiffSNV	chrXVI	SNV	508243	508243	YPL022W	506697	509999	1	MisSense	K->R	A	G	['RAD1', 'LPB9']	['Single-stranded DNA endonuclease (with Rad10p), cleaves single-stranded DNA during nucleotide excision repair and double-strand break repair; subunit of Nucleotide Excision Repair Factor 1 (NEF1); homolog of human XPF protein']	44	4845
21650	dnadiffSNV	chrXVI	SNV	508756	508756	YPL022W	506697	509999	1	MisSense	Q->R	A	G	['RAD1', 'LPB9']	['Single-stranded DNA endonuclease (with Rad10p), cleaves single-stranded DNA during nucleotide excision repair and double-strand break repair; subunit of Nucleotide Excision Repair Factor 1 (NEF1); homolog of human XPF protein']	34	5358
21653	dnadiffSNV	chrXVI	SNV	509014	509014	YPL022W	506697	509999	1	MisSense	N->S	A	G	['RAD1', 'LPB9']	['Single-stranded DNA endonuclease (with Rad10p), cleaves single-stranded DNA during nucleotide excision repair and double-strand break repair; subunit of Nucleotide Excision Repair Factor 1 (NEF1); homolog of human XPF protein']	38	5616
21659	dnadiffSNV	chrXVI	SNV	511406	511406	YPL021W	511101	511664	1	MisSense	I->M	A	G	['ECM23', 'SRD2']	['Non-essential protein of unconfirmed function; affects pre-rRNA processing, may act as a negative regulator of the transcription of genes involved in pseudohyphal growth; homologous to Srd1p']	19	8007
21660	dnadiffSNV	chrXVI	SNV	511425	511425	YPL021W	511101	511664	1	MisSense	S->T	T	A	['ECM23', 'SRD2']	['Non-essential protein of unconfirmed function; affects pre-rRNA processing, may act as a negative regulator of the transcription of genes involved in pseudohyphal growth; homologous to Srd1p']	19	8026
21663	dnadiffSNV	chrXVI	SNV	511627	511627	YPL021W	511101	511664	1	MisSense	D->G	A	G	['ECM23', 'SRD2']	['Non-essential protein of unconfirmed function; affects pre-rRNA processing, may act as a negative regulator of the transcription of genes involved in pseudohyphal growth; homologous to Srd1p']	44	8228
21673	dnadiffSNV	chrXVI	SNV	512998	512998	YPL020C	512313	514178	-1	MisSense	K->R	T	C	['ULP1', 'NIB1']	['Protease that specifically cleaves Smt3p protein conjugates; required for cell cycle progression; associates with nucleoporins and may interact with septin rings during telophase; sequestered to the nucleolus under stress conditions']	238	9587
21674	dnadiffSNV	chrXVI	SNV	513808	513808	YPL020C	512313	514178	-1	MisSense	S->N	C	T	['ULP1', 'NIB1']	['Protease that specifically cleaves Smt3p protein conjugates; required for cell cycle progression; associates with nucleoporins and may interact with septin rings during telophase; sequestered to the nucleolus under stress conditions']	482	10397
21679	dnadiffSNV	chrXVI	SNV	516780	516780	YPL019C	514511	517018	-1	MisSense	D->G	T	C	['VTC3', 'PHM2']	['Subunit of the vacuolar transporter chaperone (VTC) complex involved in membrane trafficking, vacuolar polyphosphate accumulation, microautophagy and non-autophagic vacuolar fusion']	70	13369
21685	dnadiffSNV	chrXVI	SNV	518479	518479	YPL018W	517651	518760	1	MisSense	S->G	A	G	['CTF19', 'MCM18']	['Outer kinetochore protein, required for accurate mitotic chromosome segregation; component of the kinetochore sub-complex COMA (Ctf19p, Okp1p, Mcm21p, Ame1p) that functions as a platform for kinetochore assembly']	39	15068
21686	dnadiffSNV	chrXVI	SNV	518518	518518	YPL018W	517651	518760	1	MisSense	R->G	A	G	['CTF19', 'MCM18']	['Outer kinetochore protein, required for accurate mitotic chromosome segregation; component of the kinetochore sub-complex COMA (Ctf19p, Okp1p, Mcm21p, Ame1p) that functions as a platform for kinetochore assembly']	39	15107
21688	dnadiffSNV	chrXVI	SNV	519038	519038	YPL017C	518734	520233	-1	MisSense	R->K	C	T	['IRC15']	['Microtubule associated protein; regulates microtubule dynamics; required for accurate meiotic chromosome segregation; null mutant displays large budded cells due to delayed mitotic progression, increased levels of spontaneous Rad52 foci']	202	15627
21691	dnadiffSNV	chrXVI	SNV	519435	519435	YPL017C	518734	520233	-1	MisSense	I->V	T	C	['IRC15']	['Microtubule associated protein; regulates microtubule dynamics; required for accurate meiotic chromosome segregation; null mutant displays large budded cells due to delayed mitotic progression, increased levels of spontaneous Rad52 foci']	39	16024
21692	dnadiffSNV	chrXVI	SNV	519474	519474	YPL017C	518734	520233	-1	MisSense	V->L	C	A	['IRC15']	['Microtubule associated protein; regulates microtubule dynamics; required for accurate meiotic chromosome segregation; null mutant displays large budded cells due to delayed mitotic progression, increased levels of spontaneous Rad52 foci']	39	16063
21695	dnadiffSNV	chrXVI	SNV	519744	519744	YPL017C	518734	520233	-1	MisSense	V->I	C	T	['IRC15']	['Microtubule associated protein; regulates microtubule dynamics; required for accurate meiotic chromosome segregation; null mutant displays large budded cells due to delayed mitotic progression, increased levels of spontaneous Rad52 foci']	10	16333
21699	dnadiffSNV	chrXVI	SNV	520118	520118	YPL017C	518734	520233	-1	MisSense	A->V	G	A	['IRC15']	['Microtubule associated protein; regulates microtubule dynamics; required for accurate meiotic chromosome segregation; null mutant displays large budded cells due to delayed mitotic progression, increased levels of spontaneous Rad52 foci']	4	16707
21702	dnadiffSNV	chrXVI	SNV	520194	520194	YPL017C	518734	520233	-1	MisSense	F->I	A	T	['IRC15']	['Microtubule associated protein; regulates microtubule dynamics; required for accurate meiotic chromosome segregation; null mutant displays large budded cells due to delayed mitotic progression, increased levels of spontaneous Rad52 foci']	32	16783
21703	dnadiffSNV	chrXVI	SNV	520226	520226	YPL017C	518734	520233	-1	MisSense	G->D	C	T	['IRC15']	['Microtubule associated protein; regulates microtubule dynamics; required for accurate meiotic chromosome segregation; null mutant displays large budded cells due to delayed mitotic progression, increased levels of spontaneous Rad52 foci']	32	16815
21717	dnadiffSNV	chrXVI	SNV	521014	521014	YPL016W	521014	524958	1	MisSense	M->L	A	T	['SWI1', 'ADR6', 'GAM3', 'LPA1']	['Subunit of the SWI/SNF chromatin remodeling complex, which regulates transcription by remodeling chromosomes; required for transcription of many genes, including ADH1, ADH2, GAL1, HO, INO1 and SUC2; can form the prion [SWI+]']	1	17595
21718	dnadiffSNV	chrXVI	SNV	521017	521017	YPL016W	521014	524958	1	MisSense	D->N	G	A	['SWI1', 'ADR6', 'GAM3', 'LPA1']	['Subunit of the SWI/SNF chromatin remodeling complex, which regulates transcription by remodeling chromosomes; required for transcription of many genes, including ADH1, ADH2, GAL1, HO, INO1 and SUC2; can form the prion [SWI+]']	3	17598
21719	dnadiffSNV	chrXVI	SNV	521020	521020	YPL016W	521014	524958	1	MisSense	F->I	T	A	['SWI1', 'ADR6', 'GAM3', 'LPA1']	['Subunit of the SWI/SNF chromatin remodeling complex, which regulates transcription by remodeling chromosomes; required for transcription of many genes, including ADH1, ADH2, GAL1, HO, INO1 and SUC2; can form the prion [SWI+]']	1	17601
21720	dnadiffSNV	chrXVI	SNV	521021	521021	YPL016W	521014	524958	1	MisSense	F->Y	T	A	['SWI1', 'ADR6', 'GAM3', 'LPA1']	['Subunit of the SWI/SNF chromatin remodeling complex, which regulates transcription by remodeling chromosomes; required for transcription of many genes, including ADH1, ADH2, GAL1, HO, INO1 and SUC2; can form the prion [SWI+]']	1	17602
21722	dnadiffSNV	chrXVI	SNV	521023	521023	YPL016W	521014	524958	1	MisSense	F->I	T	A	['SWI1', 'ADR6', 'GAM3', 'LPA1']	['Subunit of the SWI/SNF chromatin remodeling complex, which regulates transcription by remodeling chromosomes; required for transcription of many genes, including ADH1, ADH2, GAL1, HO, INO1 and SUC2; can form the prion [SWI+]']	1	17604
21723	dnadiffSNV	chrXVI	SNV	521024	521024	YPL016W	521014	524958	1	MisSense	F->Y	T	A	['SWI1', 'ADR6', 'GAM3', 'LPA1']	['Subunit of the SWI/SNF chromatin remodeling complex, which regulates transcription by remodeling chromosomes; required for transcription of many genes, including ADH1, ADH2, GAL1, HO, INO1 and SUC2; can form the prion [SWI+]']	1	17605
21724	dnadiffSNV	chrXVI	SNV	521029	521029	YPL016W	521014	524958	1	MisSense	L->M	T	A	['SWI1', 'ADR6', 'GAM3', 'LPA1']	['Subunit of the SWI/SNF chromatin remodeling complex, which regulates transcription by remodeling chromosomes; required for transcription of many genes, including ADH1, ADH2, GAL1, HO, INO1 and SUC2; can form the prion [SWI+]']	1	17610
21726	dnadiffSNV	chrXVI	SNV	521031	521031	YPL016W	521014	524958	1	MisSense	L->F	G	T	['SWI1', 'ADR6', 'GAM3', 'LPA1']	['Subunit of the SWI/SNF chromatin remodeling complex, which regulates transcription by remodeling chromosomes; required for transcription of many genes, including ADH1, ADH2, GAL1, HO, INO1 and SUC2; can form the prion [SWI+]']	1	17612
21731	dnadiffSNV	chrXVI	SNV	521737	521737	YPL016W	521014	524958	1	MisSense	S->G	A	G	['SWI1', 'ADR6', 'GAM3', 'LPA1']	['Subunit of the SWI/SNF chromatin remodeling complex, which regulates transcription by remodeling chromosomes; required for transcription of many genes, including ADH1, ADH2, GAL1, HO, INO1 and SUC2; can form the prion [SWI+]']	157	18303
21732	dnadiffSNV	chrXVI	SNV	521941	521941	YPL016W	521014	524958	1	MisSense	A->S	G	T	['SWI1', 'ADR6', 'GAM3', 'LPA1']	['Subunit of the SWI/SNF chromatin remodeling complex, which regulates transcription by remodeling chromosomes; required for transcription of many genes, including ADH1, ADH2, GAL1, HO, INO1 and SUC2; can form the prion [SWI+]']	4	18507
21733	dnadiffSNV	chrXVI	SNV	521945	521945	YPL016W	521014	524958	1	MisSense	T->S	C	G	['SWI1', 'ADR6', 'GAM3', 'LPA1']	['Subunit of the SWI/SNF chromatin remodeling complex, which regulates transcription by remodeling chromosomes; required for transcription of many genes, including ADH1, ADH2, GAL1, HO, INO1 and SUC2; can form the prion [SWI+]']	4	18511
21738	dnadiffSNV	chrXVI	SNV	523243	523243	YPL016W	521014	524958	1	MisSense	K->E	A	G	['SWI1', 'ADR6', 'GAM3', 'LPA1']	['Subunit of the SWI/SNF chromatin remodeling complex, which regulates transcription by remodeling chromosomes; required for transcription of many genes, including ADH1, ADH2, GAL1, HO, INO1 and SUC2; can form the prion [SWI+]']	148	19878
21739	dnadiffSNV	chrXVI	SNV	523433	523433	YPL016W	521014	524958	1	MisSense	A->G	C	G	['SWI1', 'ADR6', 'GAM3', 'LPA1']	['Subunit of the SWI/SNF chromatin remodeling complex, which regulates transcription by remodeling chromosomes; required for transcription of many genes, including ADH1, ADH2, GAL1, HO, INO1 and SUC2; can form the prion [SWI+]']	13	20068
21743	dnadiffSNV	chrXVI	SNV	523583	523583	YPL016W	521014	524958	1	MisSense	A->V	C	T	['SWI1', 'ADR6', 'GAM3', 'LPA1']	['Subunit of the SWI/SNF chromatin remodeling complex, which regulates transcription by remodeling chromosomes; required for transcription of many genes, including ADH1, ADH2, GAL1, HO, INO1 and SUC2; can form the prion [SWI+]']	89	20218
21750	dnadiffSNV	chrXVI	SNV	524953	524953	YPL016W	521014	524958	1	MisSense	E->K	G	A	['SWI1', 'ADR6', 'GAM3', 'LPA1']	['Subunit of the SWI/SNF chromatin remodeling complex, which regulates transcription by remodeling chromosomes; required for transcription of many genes, including ADH1, ADH2, GAL1, HO, INO1 and SUC2; can form the prion [SWI+]']	21	21588
21758	dnadiffSNV	chrXVI	SNV	526282	526282	YPL015C	525810	526883	-1	MisSense	E->V	T	A	['HST2']	['Cytoplasmic member of the silencing information regulator 2 (Sir2) family of NAD(+)-dependent protein deacetylases; modulates nucleolar (rDNA) and telomeric silencing; possesses NAD(+)-dependent histone deacetylase activity in vitro']	99	22917
21759	dnadiffSNV	chrXVI	SNV	526381	526381	YPL015C	525810	526883	-1	MisSense	V->A	A	G	['HST2']	['Cytoplasmic member of the silencing information regulator 2 (Sir2) family of NAD(+)-dependent protein deacetylases; modulates nucleolar (rDNA) and telomeric silencing; possesses NAD(+)-dependent histone deacetylase activity in vitro']	83	23016
21777	dnadiffSNV	chrXVI	SNV	679918	679918	YPR065W	679693	680799	1	MisSense	E->K	G	A	['ROX1', 'REO1']	['Heme-dependent repressor of hypoxic genes; contains an HMG domain that is responsible for DNA bending activity']	459	20677
21784	dnadiffSNV	chrXVI	SNV	759400	759400	YPR116W	758648	759481	1	MisSense	N->K	T	G	['RRG8']	['Putative protein of unknown function, required for mitochondrial genome maintenance; null mutation results in a decrease in plasma membrane electron transport']	6156	24535
21785	dnadiffSNV	chrXVI	SNV	796351	796351	YPR133C	795978	797210	-1	MisSense	A->G	G	C	['SPN1', 'IWS1']	['Protein involved in RNA polymerase II transcription; interacts genetically or physically with RNAP II, TBP, TFIIS, and chromatin remodelling factors; central domain highly conserved throughout eukaryotes; mutations confer an Spt- phenotype']	6532	8314
21800	dnadiffSNV	chrXVI	SNV	890346	890346	YPR175W	888974	891043	1	MisSense	F->Y	T	A	['DPB2']	['Second largest subunit of DNA polymerase II (DNA polymerase epsilon), required for normal yeast chromosomal replication; expression peaks at the G1/S phase boundary; potential Cdc28p substrate']	266	33540
21801	dnadiffSNV	chrXVI	SNV	890693	890693	YPR175W	888974	891043	1	MisSense	S->A	T	G	['DPB2']	['Second largest subunit of DNA polymerase II (DNA polymerase epsilon), required for normal yeast chromosomal replication; expression peaks at the G1/S phase boundary; potential Cdc28p substrate']	5	33887
21803	dnadiffSNV	chrXVI	SNV	891130	891130	YPR176C	891101	892078	-1	MisSense	S->A	A	C	['BET2']	['Beta subunit of Type II geranylgeranyltransferase required for vesicular transport between the endoplasmic reticulum and the Golgi; provides a membrane attachment moiety to Rab-like proteins Ypt1p and Sec4p']	205	34324
21807	dnadiffSNV	chrXVI	SNV	891619	891619	YPR176C	891101	892078	-1	MisSense	S->P	A	G	['BET2']	['Beta subunit of Type II geranylgeranyltransferase required for vesicular transport between the endoplasmic reticulum and the Golgi; provides a membrane attachment moiety to Rab-like proteins Ypt1p and Sec4p']	33	34813
21808	dnadiffSNV	chrXVI	SNV	891652	891652	YPR176C	891101	892078	-1	MisSense	L->M	A	T	['BET2']	['Beta subunit of Type II geranylgeranyltransferase required for vesicular transport between the endoplasmic reticulum and the Golgi; provides a membrane attachment moiety to Rab-like proteins Ypt1p and Sec4p']	33	34846
21814	dnadiffSNV	chrXVI	SNV	892576	892576	YPR177C	892313	892684	-1	MisSense	T->P	T	G	None	["Dubious open reading frame unlikely to encode a protein, based on available experimental and comparative sequence data; partially overlaps the 5' end of the essential PRP4 gene encoding a component of the U4/U6-U5 snRNP complex"]	133	35770
21814	dnadiffSNV	chrXVI	SNV	892576	892576	YPR178W	892332	893729	1	MisSense	V->G	T	G	['PRP4', 'RNA4']	['Splicing factor, component of the U4/U6-U5 snRNP complex']	133	35770
21815	dnadiffSNV	chrXVI	SNV	892709	892709	YPR178W	892332	893729	1	MisSense	N->K	T	A	['PRP4', 'RNA4']	['Splicing factor, component of the U4/U6-U5 snRNP complex']	133	35903
21817	dnadiffSNV	chrXVI	SNV	893092	893092	YPR178W	892332	893729	1	MisSense	G->D	G	A	['PRP4', 'RNA4']	['Splicing factor, component of the U4/U6-U5 snRNP complex']	98	36286
21818	dnadiffSNV	chrXVI	SNV	893394	893394	YPR178W	892332	893729	1	MisSense	V->I	G	A	['PRP4', 'RNA4']	['Splicing factor, component of the U4/U6-U5 snRNP complex']	53	36588
21819	dnadiffSNV	chrXVI	SNV	893447	893447	YPR178W	892332	893729	1	MisSense	I->M	C	G	['PRP4', 'RNA4']	['Splicing factor, component of the U4/U6-U5 snRNP complex']	53	36641
21824	dnadiffSNV	chrXVI	SNV	893822	893822	YPR179C	893797	895764	-1	MisSense	R->K	C	T	['HDA3', 'PLO1']	['Subunit of a possibly tetrameric trichostatin A-sensitive class II histone deacetylase complex that contains an Hda1p homodimer and an Hda2p-Hda3p heterodimer; required for the activity of the complex; has similarity to Hda2p']	1	37016
21825	dnadiffSNV	chrXVI	SNV	893913	893913	YPR179C	893797	895764	-1	MisSense	V->M	C	T	['HDA3', 'PLO1']	['Subunit of a possibly tetrameric trichostatin A-sensitive class II histone deacetylase complex that contains an Hda1p homodimer and an Hda2p-Hda3p heterodimer; required for the activity of the complex; has similarity to Hda2p']	1	37107
21827	dnadiffSNV	chrXVI	SNV	894005	894005	YPR179C	893797	895764	-1	MisSense	E->G	T	C	['HDA3', 'PLO1']	['Subunit of a possibly tetrameric trichostatin A-sensitive class II histone deacetylase complex that contains an Hda1p homodimer and an Hda2p-Hda3p heterodimer; required for the activity of the complex; has similarity to Hda2p']	37	37199
21828	dnadiffSNV	chrXVI	SNV	894042	894042	YPR179C	893797	895764	-1	MisSense	Q->K	G	T	['HDA3', 'PLO1']	['Subunit of a possibly tetrameric trichostatin A-sensitive class II histone deacetylase complex that contains an Hda1p homodimer and an Hda2p-Hda3p heterodimer; required for the activity of the complex; has similarity to Hda2p']	37	37236
21829	dnadiffSNV	chrXVI	SNV	894150	894150	YPR179C	893797	895764	-1	MisSense	V->I	C	T	['HDA3', 'PLO1']	['Subunit of a possibly tetrameric trichostatin A-sensitive class II histone deacetylase complex that contains an Hda1p homodimer and an Hda2p-Hda3p heterodimer; required for the activity of the complex; has similarity to Hda2p']	1	37344
21831	dnadiffSNV	chrXVI	SNV	894337	894337	YPR179C	893797	895764	-1	MisSense	E->D	T	G	['HDA3', 'PLO1']	['Subunit of a possibly tetrameric trichostatin A-sensitive class II histone deacetylase complex that contains an Hda1p homodimer and an Hda2p-Hda3p heterodimer; required for the activity of the complex; has similarity to Hda2p']	174	37531
21835	dnadiffSNV	chrXVI	SNV	895022	895022	YPR179C	893797	895764	-1	MisSense	R->T	C	G	['HDA3', 'PLO1']	['Subunit of a possibly tetrameric trichostatin A-sensitive class II histone deacetylase complex that contains an Hda1p homodimer and an Hda2p-Hda3p heterodimer; required for the activity of the complex; has similarity to Hda2p']	62	38216
21845	dnadiffSNV	chrXVI	SNV	902163	902163	YPR184W	902044	906654	1	MisSense	D->E	C	G	['GDB1']	['Glycogen debranching enzyme containing glucanotranferase and alpha-1,6-amyloglucosidase activities, required for glycogen degradation; phosphorylated in mitochondria']	931	40537
21846	dnadiffSNV	chrXVI	SNV	903094	903094	YPR184W	902044	906654	1	MisSense	D->N	G	A	['GDB1']	['Glycogen debranching enzyme containing glucanotranferase and alpha-1,6-amyloglucosidase activities, required for glycogen degradation; phosphorylated in mitochondria']	931	39606
21849	dnadiffSNV	chrXVI	SNV	907771	907771	YPR185W	907218	909434	1	MisSense	S->F	C	T	['ATG13', 'APG13']	['Regulatory subunit of the Atg1p signaling complex; stimulates Atg1p kinase activity; required for vesicle formation during autophagy and the cytoplasm-to-vacuole targeting (Cvt) pathway; involved in Atg9p, Atg23p, and Atg27p cycling']	1	34929
21851	dnadiffSNV	chrXVI	SNV	907815	907815	YPR185W	907218	909434	1	MisSense	C->R	T	C	['ATG13', 'APG13']	['Regulatory subunit of the Atg1p signaling complex; stimulates Atg1p kinase activity; required for vesicle formation during autophagy and the cytoplasm-to-vacuole targeting (Cvt) pathway; involved in Atg9p, Atg23p, and Atg27p cycling']	43	34885
21852	dnadiffSNV	chrXVI	SNV	908134	908134	YPR185W	907218	909434	1	MisSense	Q->P	A	C	['ATG13', 'APG13']	['Regulatory subunit of the Atg1p signaling complex; stimulates Atg1p kinase activity; required for vesicle formation during autophagy and the cytoplasm-to-vacuole targeting (Cvt) pathway; involved in Atg9p, Atg23p, and Atg27p cycling']	22	34566
21854	dnadiffSNV	chrXVI	SNV	908173	908173	YPR185W	907218	909434	1	MisSense	Q->L	A	T	['ATG13', 'APG13']	['Regulatory subunit of the Atg1p signaling complex; stimulates Atg1p kinase activity; required for vesicle formation during autophagy and the cytoplasm-to-vacuole targeting (Cvt) pathway; involved in Atg9p, Atg23p, and Atg27p cycling']	11	34527
21859	dnadiffSNV	chrXVI	SNV	909377	909377	YPR185W	907218	909434	1	MisSense	D->E	T	G	['ATG13', 'APG13']	['Regulatory subunit of the Atg1p signaling complex; stimulates Atg1p kinase activity; required for vesicle formation during autophagy and the cytoplasm-to-vacuole targeting (Cvt) pathway; involved in Atg9p, Atg23p, and Atg27p cycling']	59	33326
21860	dnadiffSNV	chrXVI	SNV	910123	910123	YPR186C	909733	911022	-1	MisSense	H->Q	G	C	['PZF1', 'TFC2']	['Transcription factor IIIA (TFIIIA); essential DNA binding protein required for transcription of 5S rRNA by RNA polymerase III; not involved in transcription of other RNAP III genes; nine conserved zinc fingers; may also bind 5S rRNA']	395	32578
21864	dnadiffSNV	chrXVI	SNV	912427	912427	YPR188C	911988	912479	-1	MisSense	N->T	T	G	['MLC2']	['Regulatory light chain for the type II myosin, Myo1p; binds to an IQ motif of Myo1p, localization to the bud neck depends on Myo1p; involved in the disassembly of the Myo1p ring']	40	30274
21869	dnadiffSNV	chrXVI	SNV	914981	914981	YPR189W	912664	916962	1	MisSense	Q->R	A	G	['SKI3', 'SKI5']	["Ski complex component and TPR protein, mediates 3'-5' RNA degradation by the cytoplasmic exosome; null mutants have superkiller phenotype of increased viral dsRNAs and are synthetic lethal with mutations in 5'-3' mRNA decay"]	206	27724
21870	dnadiffSNV	chrXVI	SNV	915200	915200	YPR189W	912664	916962	1	MisSense	S->T	G	C	['SKI3', 'SKI5']	["Ski complex component and TPR protein, mediates 3'-5' RNA degradation by the cytoplasmic exosome; null mutants have superkiller phenotype of increased viral dsRNAs and are synthetic lethal with mutations in 5'-3' mRNA decay"]	219	27505
21871	dnadiffSNV	chrXVI	SNV	916067	916067	YPR189W	912664	916962	1	MisSense	S->N	G	A	['SKI3', 'SKI5']	["Ski complex component and TPR protein, mediates 3'-5' RNA degradation by the cytoplasmic exosome; null mutants have superkiller phenotype of increased viral dsRNAs and are synthetic lethal with mutations in 5'-3' mRNA decay"]	497	26638
21887	dnadiffSNV	chrXVI	SNV	946244	946244	YPR204W	944603	947701	1	MisSense	D->N	G	A	None	["Helicase-like protein encoded within the telomeric Y' element"]	10	23
21888	dnadiffSNV	chrXVI	SNV	946257	946257	YPR204W	944603	947701	1	MisSense	S->N	G	A	None	["Helicase-like protein encoded within the telomeric Y' element"]	13	36
21889	dnadiffSNV	chrXVI	SNV	946388	946388	YPR204W	944603	947701	1	MisSense	N->H	A	C	None	["Helicase-like protein encoded within the telomeric Y' element"]	28	28
13022	dnadiffSNV	chrXI	SNV	36299	36299	YKL212W	34543	36414	1	MisSense	V->A	T	C	['SAC1', 'RSD1']	['Phosphatidylinositol phosphate (PtdInsP) phosphatase involved in hydrolysis of PtdIns[4]P; transmembrane protein localizes to ER and Golgi; involved in protein trafficking and processing, secretion, and cell wall maintenance']	50	162
13032	dnadiffSNV	chrXI	SNV	62759	62759	YKL203C	55935	63359	-1	MisSense	T->A	T	C	['TOR2', 'DRR2']	['PIK-related protein kinase and rapamycin target; subunit of TORC1, a complex that regulates growth in response to nutrients and TORC2, a complex that regulates cell-cycle dependent polarization of the actin cytoskeleton; involved in meiosis']	1128	16119
13033	dnadiffSNV	chrXI	SNV	64345	64345	YKL201C	63930	67466	-1	MisSense	E->G	T	C	['MNN4', 'YKL200C']	['Putative positive regulator of mannosylphosphate transferase (Mnn6p), involved in mannosylphosphorylation of N-linked oligosaccharides; expression increases in late-logarithmic and stationary growth phases']	458	14534
13034	dnadiffSNV	chrXI	SNV	65386	65386	YKL201C	63930	67466	-1	MisSense	Q->R	T	C	['MNN4', 'YKL200C']	['Putative positive regulator of mannosylphosphate transferase (Mnn6p), involved in mannosylphosphorylation of N-linked oligosaccharides; expression increases in late-logarithmic and stationary growth phases']	687	13493
13035	dnadiffSNV	chrXI	SNV	66073	66073	YKL201C	63930	67466	-1	MisSense	V->G	A	C	['MNN4', 'YKL200C']	['Putative positive regulator of mannosylphosphate transferase (Mnn6p), involved in mannosylphosphorylation of N-linked oligosaccharides; expression increases in late-logarithmic and stationary growth phases']	160	12806
13036	dnadiffSNV	chrXI	SNV	66233	66233	YKL201C	63930	67466	-1	MisSense	Y->N	A	T	['MNN4', 'YKL200C']	['Putative positive regulator of mannosylphosphate transferase (Mnn6p), involved in mannosylphosphorylation of N-linked oligosaccharides; expression increases in late-logarithmic and stationary growth phases']	52	12646
13046	dnadiffSNV	chrXI	SNV	67304	67304	YKL201C	63930	67466	-1	MisSense	R->W	G	A	['MNN4', 'YKL200C']	['Putative positive regulator of mannosylphosphate transferase (Mnn6p), involved in mannosylphosphorylation of N-linked oligosaccharides; expression increases in late-logarithmic and stationary growth phases']	82	11572
13078	dnadiffSNV	chrXI	SNV	68369	68369	YKL198C	68232	70220	-1	MisSense	P->T	G	T	['PTK1', 'KKT8', 'POT1', 'STK1', 'YKL199C', 'YKT9']	['Putative serine/threonine protein kinase that regulates spermine uptake; involved in polyamine transport; possible mitochondrial protein']	2	10519
13079	dnadiffSNV	chrXI	SNV	68377	68377	YKL198C	68232	70220	-1	MisSense	T->I	G	A	['PTK1', 'KKT8', 'POT1', 'STK1', 'YKL199C', 'YKT9']	['Putative serine/threonine protein kinase that regulates spermine uptake; involved in polyamine transport; possible mitochondrial protein']	8	10511
13081	dnadiffSNV	chrXI	SNV	68563	68563	YKL198C	68232	70220	-1	MisSense	N->S	T	C	['PTK1', 'KKT8', 'POT1', 'STK1', 'YKL199C', 'YKT9']	['Putative serine/threonine protein kinase that regulates spermine uptake; involved in polyamine transport; possible mitochondrial protein']	17	10322
13085	dnadiffSNV	chrXI	SNV	68824	68824	YKL198C	68232	70220	-1	MisSense	H->R	T	C	['PTK1', 'KKT8', 'POT1', 'STK1', 'YKL199C', 'YKT9']	['Putative serine/threonine protein kinase that regulates spermine uptake; involved in polyamine transport; possible mitochondrial protein']	22	10061
13088	dnadiffSNV	chrXI	SNV	68969	68969	YKL198C	68232	70220	-1	MisSense	N->D	T	C	['PTK1', 'KKT8', 'POT1', 'STK1', 'YKL199C', 'YKT9']	['Putative serine/threonine protein kinase that regulates spermine uptake; involved in polyamine transport; possible mitochondrial protein']	25	9916
13090	dnadiffSNV	chrXI	SNV	69070	69070	YKL198C	68232	70220	-1	MisSense	F->Y	A	T	['PTK1', 'KKT8', 'POT1', 'STK1', 'YKL199C', 'YKT9']	['Putative serine/threonine protein kinase that regulates spermine uptake; involved in polyamine transport; possible mitochondrial protein']	17	9815
13094	dnadiffSNV	chrXI	SNV	69425	69425	YKL198C	68232	70220	-1	MisSense	V->I	C	T	['PTK1', 'KKT8', 'POT1', 'STK1', 'YKL199C', 'YKT9']	['Putative serine/threonine protein kinase that regulates spermine uptake; involved in polyamine transport; possible mitochondrial protein']	8	9460
13095	dnadiffSNV	chrXI	SNV	69662	69662	YKL198C	68232	70220	-1	MisSense	I->V	T	C	['PTK1', 'KKT8', 'POT1', 'STK1', 'YKL199C', 'YKT9']	['Putative serine/threonine protein kinase that regulates spermine uptake; involved in polyamine transport; possible mitochondrial protein']	34	9223
13097	dnadiffSNV	chrXI	SNV	69941	69941	YKL198C	68232	70220	-1	MisSense	L->I	G	T	['PTK1', 'KKT8', 'POT1', 'STK1', 'YKL199C', 'YKT9']	['Putative serine/threonine protein kinase that regulates spermine uptake; involved in polyamine transport; possible mitochondrial protein']	1	8944
13099	dnadiffSNV	chrXI	SNV	69964	69964	YKL198C	68232	70220	-1	MisSense	L->S	A	G	['PTK1', 'KKT8', 'POT1', 'STK1', 'YKL199C', 'YKT9']	['Putative serine/threonine protein kinase that regulates spermine uptake; involved in polyamine transport; possible mitochondrial protein']	22	8921
13100	dnadiffSNV	chrXI	SNV	70043	70043	YKL198C	68232	70220	-1	MisSense	S->G	T	C	['PTK1', 'KKT8', 'POT1', 'STK1', 'YKL199C', 'YKT9']	['Putative serine/threonine protein kinase that regulates spermine uptake; involved in polyamine transport; possible mitochondrial protein']	79	8842
13110	dnadiffSNV	chrXI	SNV	71068	71068	YKL197C	70734	73865	-1	MisSense	D->G	T	C	['PEX1', 'PAS1']	['AAA-peroxin that heterodimerizes with AAA-peroxin Pex6p and participates in the recycling of peroxisomal signal receptor Pex5p from the peroxisomal membrane to the cystosol; induced by oleic acid and upregulated during anaerobiosis']	131	7817
13112	dnadiffSNV	chrXI	SNV	71203	71203	YKL197C	70734	73865	-1	MisSense	K->R	T	C	['PEX1', 'PAS1']	['AAA-peroxin that heterodimerizes with AAA-peroxin Pex6p and participates in the recycling of peroxisomal signal receptor Pex5p from the peroxisomal membrane to the cystosol; induced by oleic acid and upregulated during anaerobiosis']	4	7682
13115	dnadiffSNV	chrXI	SNV	71930	71930	YKL197C	70734	73865	-1	MisSense	E->K	C	T	['PEX1', 'PAS1']	['AAA-peroxin that heterodimerizes with AAA-peroxin Pex6p and participates in the recycling of peroxisomal signal receptor Pex5p from the peroxisomal membrane to the cystosol; induced by oleic acid and upregulated during anaerobiosis']	13	6955
13123	dnadiffSNV	chrXI	SNV	72431	72431	YKL197C	70734	73865	-1	MisSense	E->K	C	T	['PEX1', 'PAS1']	['AAA-peroxin that heterodimerizes with AAA-peroxin Pex6p and participates in the recycling of peroxisomal signal receptor Pex5p from the peroxisomal membrane to the cystosol; induced by oleic acid and upregulated during anaerobiosis']	101	6454
13127	dnadiffSNV	chrXI	SNV	72614	72614	YKL197C	70734	73865	-1	MisSense	K->E	T	C	['PEX1', 'PAS1']	['AAA-peroxin that heterodimerizes with AAA-peroxin Pex6p and participates in the recycling of peroxisomal signal receptor Pex5p from the peroxisomal membrane to the cystosol; induced by oleic acid and upregulated during anaerobiosis']	2	6271
13131	dnadiffSNV	chrXI	SNV	73132	73132	YKL197C	70734	73865	-1	MisSense	K->M	T	A	['PEX1', 'PAS1']	['AAA-peroxin that heterodimerizes with AAA-peroxin Pex6p and participates in the recycling of peroxisomal signal receptor Pex5p from the peroxisomal membrane to the cystosol; induced by oleic acid and upregulated during anaerobiosis']	32	5753
13135	dnadiffSNV	chrXI	SNV	73279	73279	YKL197C	70734	73865	-1	MisSense	G->D	C	T	['PEX1', 'PAS1']	['AAA-peroxin that heterodimerizes with AAA-peroxin Pex6p and participates in the recycling of peroxisomal signal receptor Pex5p from the peroxisomal membrane to the cystosol; induced by oleic acid and upregulated during anaerobiosis']	16	5606
13148	dnadiffSNV	chrXI	SNV	76124	76124	YKL195W	75821	77032	1	MisSense	N->D	A	G	['MIA40', 'FMP15', 'TIM40']	['Essential protein of the mitochondrial intermembrane space (IMS); promotes retention of newly imported proteins; may do so by stabilizing client protein folding as part of a disulfide relay system or transferring metal to client proteins']	63	2758
13149	dnadiffSNV	chrXI	SNV	76187	76187	YKL195W	75821	77032	1	MisSense	P->S	C	T	['MIA40', 'FMP15', 'TIM40']	['Essential protein of the mitochondrial intermembrane space (IMS); promotes retention of newly imported proteins; may do so by stabilizing client protein folding as part of a disulfide relay system or transferring metal to client proteins']	63	2695
13150	dnadiffSNV	chrXI	SNV	76914	76914	YKL195W	75821	77032	1	MisSense	V->A	T	C	['MIA40', 'FMP15', 'TIM40']	['Essential protein of the mitochondrial intermembrane space (IMS); promotes retention of newly imported proteins; may do so by stabilizing client protein folding as part of a disulfide relay system or transferring metal to client proteins']	42	1968
13151	dnadiffSNV	chrXI	SNV	76956	76956	YKL195W	75821	77032	1	MisSense	A->V	C	T	['MIA40', 'FMP15', 'TIM40']	['Essential protein of the mitochondrial intermembrane space (IMS); promotes retention of newly imported proteins; may do so by stabilizing client protein folding as part of a disulfide relay system or transferring metal to client proteins']	16	1926
13160	dnadiffSNV	chrXI	SNV	78604	78604	YKL194C	77258	78646	-1	MisSense	L->F	G	A	['MST1']	['Mitochondrial threonyl-tRNA synthetase']	11	278
13161	dnadiffSNV	chrXI	SNV	78615	78615	YKL194C	77258	78646	-1	MisSense	S->C	G	C	['MST1']	['Mitochondrial threonyl-tRNA synthetase']	11	267
13162	dnadiffSNV	chrXI	SNV	78639	78639	YKL194C	77258	78646	-1	MisSense	I->T	A	G	['MST1']	['Mitochondrial threonyl-tRNA synthetase']	24	243
13167	dnadiffSNV	chrXI	SNV	79002	79002	YKL193C	78866	79882	-1	MisSense	A->G	G	C	['SDS22', 'EGP1']	['Conserved nuclear regulatory subunit of Glc7p type 1 protein serine-threonine phosphatase (PP1), functions positively with Glc7p to promote dephosphorylation of nuclear substrates required for chromosome transmission during mitosis']	31	136
13170	dnadiffSNV	chrXI	SNV	132504	132504	YKL168C	131288	133462	-1	MisSense	L->S	A	G	['KKQ8']	['Putative serine/threonine protein kinase with unknown cellular role']	81	9763
13171	dnadiffSNV	chrXI	SNV	132585	132585	YKL168C	131288	133462	-1	MisSense	S->L	G	A	['KKQ8']	['Putative serine/threonine protein kinase with unknown cellular role']	15	9682
13172	dnadiffSNV	chrXI	SNV	132600	132600	YKL168C	131288	133462	-1	MisSense	A->V	G	A	['KKQ8']	['Putative serine/threonine protein kinase with unknown cellular role']	15	9667
13173	dnadiffSNV	chrXI	SNV	132729	132729	YKL168C	131288	133462	-1	MisSense	F->S	A	G	['KKQ8']	['Putative serine/threonine protein kinase with unknown cellular role']	2	9538
13175	dnadiffSNV	chrXI	SNV	132950	132950	YKL168C	131288	133462	-1	MisSense	D->E	A	C	['KKQ8']	['Putative serine/threonine protein kinase with unknown cellular role']	219	9317
13176	dnadiffSNV	chrXI	SNV	133272	133272	YKL168C	131288	133462	-1	MisSense	T->I	G	A	['KKQ8']	['Putative serine/threonine protein kinase with unknown cellular role']	200	8995
13187	dnadiffSNV	chrXI	SNV	135812	135812	YKL165C-A	135790	136023	-1	MisSense	R->K	C	T	None	['Dubious open reading frame unlikely to encode a protein, based on available experimental and comparative sequence data']	121	6455
13195	dnadiffSNV	chrXI	SNV	221472	221472	YKL116C	221344	222900	-1	MisSense	Y->D	A	C	['PRR1']	['Serine/threonine protein kinase that inhibits pheromone induced signalling downstream of MAPK, possibly at the level of the Ste12p transcription factor']	1702	56605
13197	dnadiffSNV	chrXI	SNV	223189	223189	YKL115C	222893	223285	-1	MisSense	P->S	G	A	None	['Dubious open reading frame, unlikely to encode a protein; partially overlaps the verified gene PRR1']	2	58316
13200	dnadiffSNV	chrXI	SNV	251494	251494	YKL101W	248920	253476	1	MisSense	Q->K	C	A	['HSL1', 'ELM2', 'NIK1']	['Nim1p-related protein kinase that regulates the morphogenesis and septin checkpoints; associates with the assembled septin filament; required along with Hsl7p for bud neck recruitment, phosphorylation, and degradation of Swe1p']	1	86620
13201	dnadiffSNV	chrXI	SNV	251495	251495	YKL101W	248920	253476	1	MisSense	Q->P	A	C	['HSL1', 'ELM2', 'NIK1']	['Nim1p-related protein kinase that regulates the morphogenesis and septin checkpoints; associates with the assembled septin filament; required along with Hsl7p for bud neck recruitment, phosphorylation, and degradation of Swe1p']	1	86621
13212	dnadiffSNV	chrXI	SNV	287276	287276	YKL079W	286603	288573	1	MisSense	A->G	C	G	['SMY1']	['Protein that interacts with Myo2p, proposed to be involved in exocytosis; N-terminal domain is related to the motor domain of kinesins']	695	122395
13213	dnadiffSNV	chrXI	SNV	289859	289859	YKL078W	288845	291052	1	MisSense	A->P	G	C	['DHR2']	['Predominantly nucleolar DEAH-box ATP-dependent RNA helicase, required for 18S rRNA synthesis']	1258	124978
13216	dnadiffSNV	chrXI	SNV	296535	296535	YKL073W	296430	299075	1	MisSense	V->M	G	A	['LHS1', 'CER1', 'SSI1']	['Molecular chaperone of the endoplasmic reticulum lumen, involved in polypeptide translocation and folding; nucleotide exchange factor for the ER lumenal Hsp70 chaperone Kar2p; regulated by the unfolded protein response pathway']	745	131654
13217	dnadiffSNV	chrXI	SNV	297280	297280	YKL073W	296430	299075	1	MisSense	S->N	G	A	['LHS1', 'CER1', 'SSI1']	['Molecular chaperone of the endoplasmic reticulum lumen, involved in polypeptide translocation and folding; nucleotide exchange factor for the ER lumenal Hsp70 chaperone Kar2p; regulated by the unfolded protein response pathway']	121	132399
13221	dnadiffSNV	chrXI	SNV	297561	297561	YKL073W	296430	299075	1	MisSense	G->R	G	A	['LHS1', 'CER1', 'SSI1']	['Molecular chaperone of the endoplasmic reticulum lumen, involved in polypeptide translocation and folding; nucleotide exchange factor for the ER lumenal Hsp70 chaperone Kar2p; regulated by the unfolded protein response pathway']	49	132680
13222	dnadiffSNV	chrXI	SNV	301521	301521	YKL072W	299582	301882	1	MisSense	K->R	A	G	['STB6']	['Protein that binds Sin3p in a two-hybrid assay']	576	136640
13226	dnadiffSNV	chrXI	SNV	306453	306453	YKL070W	306211	306720	1	MisSense	H->Q	T	G	None	['Putative protein of unknown function; expression induced in cells treated with mycotoxins patulin or citrinin; the authentic, non-tagged protein is detected in highly purified mitochondria in high-throughput studies']	821	141591
13239	dnadiffSNV	chrXI	SNV	382615	382615	YKL030W	382498	383103	1	MisSense	F->I	T	A	None	['Dubious open reading frame, unlikely to encode a protein; not conserved in closely related Saccharomyces species; partially overlaps the verified gene MAE1']	2	135030
13241	dnadiffSNV	chrXI	SNV	383052	383052	YKL030W	382498	383103	1	MisSense	M->I	G	A	None	['Dubious open reading frame, unlikely to encode a protein; not conserved in closely related Saccharomyces species; partially overlaps the verified gene MAE1']	81	134594
13245	dnadiffSNV	chrXI	SNV	384068	384068	YKL029C	382716	384725	-1	MisSense	C->R	A	G	['MAE1']	['Mitochondrial malic enzyme, catalyzes the oxidative decarboxylation of malate to pyruvate, which is a key intermediate in sugar metabolism and a precursor for synthesis of several amino acids']	128	133578
13246	dnadiffSNV	chrXI	SNV	384196	384196	YKL029C	382716	384725	-1	MisSense	R->K	C	T	['MAE1']	['Mitochondrial malic enzyme, catalyzes the oxidative decarboxylation of malate to pyruvate, which is a key intermediate in sugar metabolism and a precursor for synthesis of several amino acids']	128	133450
13254	dnadiffSNV	chrXI	SNV	511396	511396	YKR037C	510910	511797	-1	MisSense	S->R	A	C	['SPC34']	['Essential subunit of the Dam1 complex (aka DASH complex), couples kinetochores to the force produced by MT depolymerization thereby aiding in chromosome segregation; also localized to nuclear side of spindle pole body']	2	6111
13255	dnadiffSNV	chrXI	SNV	511398	511398	YKR037C	510910	511797	-1	MisSense	S->G	T	C	['SPC34']	['Essential subunit of the Dam1 complex (aka DASH complex), couples kinetochores to the force produced by MT depolymerization thereby aiding in chromosome segregation; also localized to nuclear side of spindle pole body']	2	6109
13257	dnadiffSNV	chrXI	SNV	518110	518110	YKR040C	518063	518566	-1	MisSense	E->K	C	T	None	['Dubious open reading frame unlikely to encode a protein, based on available experimental and comparative sequence data; partially overlaps the uncharacterized ORF YKR041W']	2	328
13258	dnadiffSNV	chrXI	SNV	518113	518113	YKR040C	518063	518566	-1	MisSense	K->E	T	C	None	['Dubious open reading frame unlikely to encode a protein, based on available experimental and comparative sequence data; partially overlaps the uncharacterized ORF YKR041W']	1	330
13269	dnadiffSNV	chrXI	SNV	562081	562081	YKR063C	560789	562297	-1	MisSense	A->T	C	T	['LAS1']	['Essential nuclear protein possibly involved in bud formation and morphogenesis; mutants require the SSD1-v allele for viability']	122	9424
13274	dnadiffSNV	chrXI	SNV	562866	562866	YKR064W	562547	565138	1	MisSense	N->S	A	G	['OAF3']	['Zinc cluster protein; regulates transcription in response to oleate levels; the authentic, non-tagged protein is detected in highly purified mitochondria in high-throughput studies']	98	8639
13276	dnadiffSNV	chrXI	SNV	563181	563181	YKR064W	562547	565138	1	MisSense	G->D	G	A	['OAF3']	['Zinc cluster protein; regulates transcription in response to oleate levels; the authentic, non-tagged protein is detected in highly purified mitochondria in high-throughput studies']	173	8324
13278	dnadiffSNV	chrXI	SNV	563390	563390	YKR064W	562547	565138	1	MisSense	V->I	G	A	['OAF3']	['Zinc cluster protein; regulates transcription in response to oleate levels; the authentic, non-tagged protein is detected in highly purified mitochondria in high-throughput studies']	25	8115
13279	dnadiffSNV	chrXI	SNV	563641	563641	YKR064W	562547	565138	1	MisSense	L->F	A	T	['OAF3']	['Zinc cluster protein; regulates transcription in response to oleate levels; the authentic, non-tagged protein is detected in highly purified mitochondria in high-throughput studies']	171	7864
13283	dnadiffSNV	chrXI	SNV	564715	564715	YKR064W	562547	565138	1	MisSense	N->K	T	G	['OAF3']	['Zinc cluster protein; regulates transcription in response to oleate levels; the authentic, non-tagged protein is detected in highly purified mitochondria in high-throughput studies']	39	6790
[truncated: 11,805 more rows]
